# Supplementary material for: Lack of paternal silencing and ecotype-specific expression in head and body lice hybrids
Source: Evol Lett. 2024 Feb 6;8(3):455–65. doi: 10.1093/evlett/qrae003 (PMC11134467; doi:10.1093/evlett/qrae003)
Supplement: qrae003_suppl_Supplementary_Material [file qrae003_suppl_supplementary_material.xlsx]

## Sheet: S1
Supplementary 1.0.2: All genes ran through the imprinting model to identify parent-of-origin or ecotype-of-origin expression
gene_id	direction_cross	proportion_mat_exp	SE	propmatexpr.LCL	propmatexpr.UCL	z	p	avgpropmatexpr	padj	sig	mat_exp	sig_in_both_crosses	bias	final_filter	parent_or_ecotype_bias
gene-Phum_PHUM000250	bh	0.241758	0.58929	0.0912845	0.502981	-1.93973	0.0524124	0.278675	0.143241	0	0	0	paternal	no	unbiased
gene-Phum_PHUM000250	hb	1	4577.55	0	1	0.00458577	0.996341	0.666667	1	0	1	0	maternal	no	unbiased
gene-Phum_PHUM000270	bh	0.318182	0.504003	0.148051	0.556183	-1.51217	0.130489	0.340806	0.267831	0	0	0	paternal	no	unbiased
gene-Phum_PHUM000270	hb	1	6089.35	0	1	0.00354196	0.997174	0.666667	1	0	1	0	maternal	no	unbiased
gene-Phum_PHUM000420	bh	7.02421e-13	0.562425	2.33271e-13	2.11512e-12	-49.7564	0	1.01694e-12	0	1	0	1	paternal	yes	head
gene-Phum_PHUM000420	hb	1	0.510369	1	1	54.7422	0	1	0	1	1	1	maternal	yes	head
gene-Phum_PHUM002150	bh	0.405797	0.371598	0.247929	0.585878	-1.02629	0.304754	0.413202	0.472099	0	0	0	unbiased	no	unbiased
gene-Phum_PHUM002150	hb	1	6292.45	0	1	0.00340831	0.997281	0.666667	1	0	1	0	maternal	no	unbiased
gene-Phum_PHUM002160	bh	0.405797	0.371598	0.247929	0.585878	-1.02629	0.304754	0.413202	0.472099	0	0	0	unbiased	no	unbiased
gene-Phum_PHUM002160	hb	1	6292.45	0	1	0.00340831	0.997281	0.666667	1	0	1	0	maternal	no	unbiased
gene-Phum_PHUM002920	bh	0.46875	0.713566	0.178913	0.781324	-0.175405	0.860761	0.476329	0.990493	0	0	0	unbiased	no	unbiased
gene-Phum_PHUM002920	hb	0.824561	0.991981	0.402109	0.970454	1.56007	0.118743	0.732375	0.251609	0	1	0	maternal	no	unbiased
gene-Phum_PHUM003470	bh	0.510204	0.452343	0.300324	0.716547	0.0902456	0.928092	0.509025	1	0	1	0	unbiased	no	unbiased
gene-Phum_PHUM003470	hb	0.59375	0.402863	0.398886	0.76298	0.941982	0.346202	0.585205	0.513168	0	1	0	unbiased	no	unbiased
gene-Phum_PHUM004120	bh	0.696721	0.536724	0.445165	0.868035	1.54965	0.121226	0.669974	0.254073	0	1	0	maternal	no	unbiased
gene-Phum_PHUM004120	hb	0.855932	0.714402	0.594284	0.960155	2.49426	0.0126219	0.803457	0.049968	1	1	0	maternal	no	unbiased
gene-Phum_PHUM004130	bh	0.461574	0.0907547	0.417783	0.505967	-1.69695	0.0897053	0.461775	0.205538	0	0	0	unbiased	no	unbiased
gene-Phum_PHUM004130	hb	0.523537	0.0849217	0.481951	0.564798	1.10945	0.267237	0.523429	0.432536	0	1	0	unbiased	no	unbiased
gene-Phum_PHUM004200	bh	0.944444	1.15501	0.638633	0.993922	2.45298	0.0141679	0.859	0.0549578	0	1	0	maternal	no	unbiased
gene-Phum_PHUM004200	hb	0.120879	0.807136	0.0274892	0.40079	-2.45824	0.0139622	0.183053	0.0543789	0	0	0	paternal	no	unbiased
gene-Phum_PHUM004550	bh	3.87375e-10	6359.79	0	1	-0.0034076	0.997281	0.333333	1	0	0	0	paternal	no	unbiased
gene-Phum_PHUM004550	hb	0.924528	0.682957	0.762594	0.979043	3.66864	0.000243839	0.888722	0.0014391	1	1	0	maternal	no	unbiased
gene-Phum_PHUM004580	bh	4.26816e-10	9866.4	0	1	-0.00218668	0.998255	0.333333	1	0	0	0	paternal	no	unbiased
gene-Phum_PHUM004580	hb	0.78125	0.85019	0.402905	0.949756	1.49727	0.134323	0.711303	0.270331	0	1	0	maternal	no	unbiased
gene-Phum_PHUM005290	bh	0.662162	0.715947	0.325132	0.888566	0.939936	0.34725	0.625287	0.513931	0	1	0	maternal	no	unbiased
gene-Phum_PHUM005290	hb	0.663333	0.503299	0.423539	0.840859	1.34748	0.177826	0.642577	0.327718	0	1	0	maternal	no	unbiased
gene-Phum_PHUM006440	bh	0.542169	0.734117	0.219297	0.833122	0.230312	0.817849	0.531529	0.958308	0	1	0	unbiased	no	unbiased
gene-Phum_PHUM006440	hb	0.702703	0.691961	0.378477	0.901714	1.24314	0.213818	0.660965	0.366654	0	1	0	maternal	no	unbiased
gene-Phum_PHUM007570	bh	5.32287e-10	4360.33	0	1	-0.0048973	0.996093	0.333333	1	0	0	0	paternal	no	unbiased
gene-Phum_PHUM007570	hb	0.943299	0.645162	0.824494	0.98331	4.35796	1.3128e-05	0.917034	8.95681e-05	1	1	0	maternal	no	unbiased
gene-Phum_PHUM007920	bh	0.66205	0.855991	0.267907	0.912947	0.785572	0.432118	0.614301	0.59641	0	1	0	maternal	no	unbiased
gene-Phum_PHUM007920	hb	0.612698	0.629191	0.315501	0.844469	0.728982	0.466013	0.59089	0.628758	0	1	0	unbiased	no	unbiased
gene-Phum_PHUM009090	bh	0.0566038	1.36513	0.00411492	0.465602	-2.06091	0.0393112	0.17544	0.119298	0	0	0	paternal	no	unbiased
gene-Phum_PHUM009090	hb	0.818942	0.703855	0.53237	0.947286	2.14418	0.0320183	0.766199	0.102331	0	1	0	maternal	no	unbiased
gene-Phum_PHUM009640	bh	0.00166113	7.36719	8.91584e-10	0.999678	-0.868526	0.385107	0.33378	0.55377	0	0	0	paternal	no	unbiased
gene-Phum_PHUM009640	hb	0.90785	1.05132	0.556536	0.987235	2.17599	0.0295556	0.817207	0.0967093	0	1	0	maternal	no	unbiased
gene-Phum_PHUM009790	bh	0.485243	0.365424	0.315342	0.658625	-0.161584	0.871633	0.486403	0.997041	0	0	0	unbiased	no	unbiased
gene-Phum_PHUM009790	hb	0.407326	0.34912	0.257444	0.576698	-1.07422	0.282724	0.413822	0.451045	0	0	0	unbiased	no	unbiased
gene-Phum_PHUM010600	bh	0.583333	0.577458	0.311026	0.812794	0.582678	0.56011	0.569051	0.725203	0	1	0	unbiased	no	unbiased
gene-Phum_PHUM010600	hb	0.522449	0.504556	0.289245	0.746261	0.17809	0.858652	0.519318	0.98925	0	1	0	unbiased	no	unbiased
gene-Phum_PHUM016390	bh	0.228758	0.576738	0.0874065	0.478775	-2.10726	0.035095	0.26498	0.110331	0	0	0	paternal	no	unbiased
gene-Phum_PHUM016390	hb	0.873278	0.668602	0.650179	0.962337	2.88701	0.00388921	0.828598	0.0182508	1	1	0	maternal	no	unbiased
gene-Phum_PHUM018560	bh	0.00558659	3.99094	2.25156e-06	0.933412	-1.29839	0.194155	0.313	0.346846	0	0	0	paternal	no	unbiased
gene-Phum_PHUM018560	hb	0.876106	0.803529	0.594157	0.971556	2.43434	0.014919	0.813939	0.0565041	0	1	0	maternal	no	unbiased
gene-Phum_PHUM019460	bh	0.451253	0.630679	0.192832	0.738946	-0.310154	0.756444	0.461011	0.901734	0	0	0	unbiased	no	unbiased
gene-Phum_PHUM019460	hb	0.962335	1.91685	0.373713	0.999087	1.69061	0.0909122	0.778378	0.206268	0	1	0	maternal	no	unbiased
gene-Phum_PHUM019490	bh	0.229358	0.823633	0.055923	0.599252	-1.47146	0.141167	0.294844	0.277149	0	0	0	paternal	no	unbiased
gene-Phum_PHUM019490	hb	0.689243	0.493066	0.45765	0.853582	1.61557	0.106187	0.666825	0.232693	0	1	0	maternal	no	unbiased
gene-Phum_PHUM019500	bh	0.30888	0.743118	0.0943328	0.657264	-1.08376	0.278473	0.353492	0.44723	0	0	0	paternal	no	unbiased
gene-Phum_PHUM019500	hb	0.645418	0.729071	0.303646	0.883697	0.821538	0.41134	0.610921	0.579369	0	1	0	maternal	no	unbiased
gene-Phum_PHUM020190	bh	0.315678	0.506904	0.145888	0.554732	-1.52634	0.126926	0.338766	0.262024	0	0	0	paternal	no	unbiased
gene-Phum_PHUM020190	hb	1	5841.03	0	1	0.00362567	0.997107	0.666667	1	0	1	0	maternal	no	unbiased
gene-Phum_PHUM020250	bh	7.69614e-13	0.556357	2.58643e-13	2.29005e-12	-50.1349	0	1.1061e-12	0	1	0	1	paternal	yes	head
gene-Phum_PHUM020250	hb	1	0.515099	1	1	53.9434	0	1	0	1	1	1	maternal	yes	head
gene-Phum_PHUM022100	bh	0.993056	1.11312	0.941649	0.999211	4.45848	8.25418e-06	0.977972	5.7126e-05	1	1	1	maternal	yes	maternal
gene-Phum_PHUM022100	hb	0.959184	0.800875	0.830238	0.991222	3.94194	8.08263e-05	0.926881	0.000504902	1	1	1	maternal	yes	maternal
gene-Phum_PHUM022240	bh	0.897436	0.48753	0.77092	0.957896	4.44907	8.62431e-06	0.875417	5.92613e-05	1	1	1	maternal	yes	maternal
gene-Phum_PHUM022240	hb	0.957746	0.770658	0.833471	0.990352	4.04965	5.12945e-05	0.92719	0.000330816	1	1	1	maternal	yes	maternal
gene-Phum_PHUM022250	bh	0.95082	0.231126	0.924759	0.968165	12.8148	1.35545e-37	0.947914	1.59018e-36	1	1	1	maternal	yes	maternal
gene-Phum_PHUM022250	hb	0.991667	0.619793	0.972464	0.997512	7.71084	1.24989e-14	0.987214	1.15615e-13	1	1	1	maternal	yes	maternal
gene-Phum_PHUM022260	bh	0.569832	0.372071	0.389818	0.733101	0.755683	0.449839	0.56425	0.61513	0	1	0	unbiased	no	unbiased
gene-Phum_PHUM022260	hb	0.626647	0.337693	0.46406	0.764899	1.53352	0.125148	0.618535	0.259039	0	1	0	maternal	no	unbiased
gene-Phum_PHUM022280	bh	0.544924	0.366419	0.368656	0.71061	0.491739	0.622904	0.541397	0.781269	0	1	0	unbiased	no	unbiased
gene-Phum_PHUM022280	hb	0.670743	0.353197	0.504824	0.802787	2.0146	0.0439468	0.659451	0.126918	0	1	0	maternal	no	unbiased
gene-Phum_PHUM022310	bh	0.594371	0.32853	0.434911	0.736134	1.16295	0.24485	0.588472	0.406114	0	1	0	unbiased	no	unbiased
gene-Phum_PHUM022310	hb	0.624927	0.343892	0.459215	0.765761	1.48451	0.137673	0.616634	0.273844	0	1	0	maternal	no	unbiased
gene-Phum_PHUM022320	bh	0.666667	0.410877	0.47199	0.817343	1.687	0.0916043	0.652	0.207298	0	1	0	maternal	no	unbiased
gene-Phum_PHUM022320	hb	0.813333	0.329734	0.695413	0.892648	4.46364	8.05771e-06	0.800465	5.61704e-05	1	1	0	maternal	no	unbiased
gene-Phum_PHUM025320	bh	0.503497	0.839422	0.163659	0.840134	0.0166618	0.986706	0.50243	1	0	1	0	unbiased	no	unbiased
gene-Phum_PHUM025320	hb	0.437751	0.641106	0.181408	0.732286	-0.39041	0.696233	0.450481	0.847818	0	0	0	unbiased	no	unbiased
gene-Phum_PHUM025470	bh	0.0681818	0.75961	0.0162422	0.244872	-3.4425	0.000576357	0.109765	0.00322358	1	0	1	paternal	yes	head
gene-Phum_PHUM025470	hb	0.775	0.480912	0.573022	0.898378	2.5717	0.01012	0.7488	0.0414275	1	1	1	maternal	yes	head
gene-Phum_PHUM027650	bh	0.490909	0.62376	0.221161	0.766057	-0.0583039	0.953507	0.492709	1	0	0	0	unbiased	no	unbiased
gene-Phum_PHUM027650	hb	0.848485	0.502117	0.676697	0.937432	3.431	0.000601353	0.820872	0.00334394	1	1	0	maternal	no	unbiased
gene-Phum_PHUM027970	bh	0.0946746	0.814904	0.0207339	0.34059	-2.77069	0.0055937	0.151999	0.0249127	1	0	1	paternal	yes	head
gene-Phum_PHUM027970	hb	0.960674	1.196	0.70091	0.996088	2.67203	0.00753934	0.885891	0.0319509	1	1	1	maternal	yes	head
gene-Phum_PHUM029790	bh	0.158416	1.06159	0.0229606	0.601237	-1.57317	0.11568	0.260871	0.246204	0	0	0	paternal	no	unbiased
gene-Phum_PHUM029790	hb	0.804813	0.880339	0.423412	0.958596	1.60921	0.10757	0.72894	0.234227	0	1	0	maternal	no	unbiased
gene-Phum_PHUM032490	bh	0.356	0.753415	0.112103	0.707629	-0.786775	0.431414	0.391911	0.59641	0	0	0	paternal	no	unbiased
gene-Phum_PHUM032490	hb	0.889868	1.20923	0.430295	0.988563	1.72788	0.0840105	0.769575	0.196751	0	1	0	maternal	no	unbiased
gene-Phum_PHUM034640	bh	0.893173	1.22567	0.430775	0.98929	1.73259	0.0831691	0.77108	0.196553	0	1	0	maternal	no	unbiased
gene-Phum_PHUM034640	hb	0.618439	0.804161	0.251016	0.886859	0.600535	0.54815	0.585438	0.714526	0	1	0	unbiased	no	unbiased
gene-Phum_PHUM036330	bh	1	0.563433	1	1	52.1348	0	1	0	1	1	1	maternal	yes	body
gene-Phum_PHUM036330	hb	1.86674e-13	0.509526	6.87662e-14	5.06751e-13	-57.5229	0	2.54064e-13	0	1	0	1	paternal	yes	body
gene-Phum_PHUM040490	bh	7.19894e-10	5298.52	0	1	-0.00397317	0.99683	0.333333	1	0	0	0	paternal	no	unbiased
gene-Phum_PHUM040490	hb	0.691358	0.632849	0.393199	0.885628	1.27436	0.202537	0.656728	0.357385	0	1	0	maternal	no	unbiased
gene-Phum_PHUM041040	bh	0.165	1.08588	0.0229826	0.624055	-1.49325	0.135372	0.270679	0.271308	0	0	0	paternal	no	unbiased
gene-Phum_PHUM041040	hb	0.80719	0.82602	0.453356	0.954818	1.73343	0.0830186	0.738455	0.196553	0	1	0	maternal	no	unbiased
gene-Phum_PHUM041250	bh	0.22314	0.78199	0.0584074	0.570824	-1.59524	0.11066	0.284124	0.237622	0	0	0	paternal	no	unbiased
gene-Phum_PHUM041250	hb	0.763006	0.640322	0.478569	0.918657	1.826	0.0678499	0.720077	0.170422	0	1	0	maternal	no	unbiased
gene-Phum_PHUM045180	bh	0.835294	0.964209	0.433842	0.971068	1.68389	0.0922028	0.746735	0.207726	0	1	0	maternal	no	unbiased
gene-Phum_PHUM045180	hb	0.0930233	1.22404	0.009227	0.530417	-1.86044	0.0628227	0.210889	0.161161	0	0	0	paternal	no	unbiased
gene-Phum_PHUM046990	bh	0.495652	0.521818	0.261124	0.73211	-0.0333291	0.973412	0.496295	1	0	0	0	unbiased	no	unbiased
gene-Phum_PHUM046990	hb	0.735849	0.61638	0.454234	0.903138	1.66213	0.0964864	0.69774	0.214861	0	1	0	maternal	no	unbiased
gene-Phum_PHUM047680	bh	1.10817e-10	10021.9	0	1	-0.0022873	0.998175	0.333333	1	0	0	0	paternal	no	unbiased
gene-Phum_PHUM047680	hb	0.389831	0.321688	0.253786	0.545492	-1.39273	0.163701	0.396369	0.308181	0	0	0	paternal	no	unbiased
gene-Phum_PHUM050840	bh	0.973684	1.52918	0.648801	0.998652	2.36134	0.0182092	0.873712	0.0666056	0	1	0	maternal	no	unbiased
gene-Phum_PHUM050840	hb	0.0769231	0.906753	0.0138967	0.330107	-2.74044	0.00613563	0.140309	0.0268294	1	0	0	paternal	no	unbiased
gene-Phum_PHUM050890	bh	6.83475e-10	5020.25	0	1	-0.00420374	0.996646	0.333333	1	0	0	0	paternal	no	unbiased
gene-Phum_PHUM050890	hb	0.920635	0.665197	0.759007	0.977129	3.68463	0.000229034	0.88559	0.00136006	1	1	0	maternal	no	unbiased
gene-Phum_PHUM050900	bh	1.00683e-12	0.567709	3.30921e-13	3.06332e-12	-48.6591	0	1.46703e-12	0	1	0	1	paternal	yes	head
gene-Phum_PHUM050900	hb	1	0.587507	1	1	46.9716	0	1	0	1	1	1	maternal	yes	head
gene-Phum_PHUM050920	bh	9.35088e-14	0.57108	3.05315e-14	2.86389e-13	-52.5333	0	1.3681e-13	0	1	0	1	paternal	yes	head
gene-Phum_PHUM050920	hb	1	0.504357	1	1	59.3968	0	1	0	1	1	1	maternal	yes	head
gene-Phum_PHUM051580	bh	0.557789	0.165783	0.476833	0.635786	1.40059	0.161337	0.556803	0.305523	0	1	0	unbiased	no	unbiased
gene-Phum_PHUM051580	hb	0.612705	0.152642	0.539797	0.680891	3.00506	0.00265532	0.611131	0.0130328	1	1	0	maternal	no	unbiased
gene-Phum_PHUM052900	bh	1	7814.55	0	1	0.00288414	0.997699	0.666667	1	0	1	0	maternal	no	unbiased
gene-Phum_PHUM052900	hb	0.978261	0.940308	0.876932	0.996494	4.04832	5.15875e-05	0.950562	0.000330816	1	1	0	maternal	no	unbiased
gene-Phum_PHUM055750	bh	1	4392.55	0	1	0.00555284	0.995569	0.666667	1	0	1	0	maternal	no	unbiased
gene-Phum_PHUM055750	hb	0.000851789	0.448358	0.00035392	0.00204859	-15.7627	5.62066e-56	0.00108477	7.30685e-55	1	0	0	paternal	no	unbiased
gene-Phum_PHUM061110	bh	0.512821	1.5523	0.0478268	0.956634	0.0330434	0.97364	0.50576	1	0	1	0	unbiased	no	unbiased
gene-Phum_PHUM061110	hb	0.820513	2.02181	0.0799625	0.995858	0.751714	0.452223	0.632111	0.616202	0	1	0	maternal	no	unbiased
gene-Phum_PHUM065580	bh	0.336406	0.651162	0.123943	0.644947	-1.04329	0.296812	0.368432	0.465198	0	0	0	paternal	no	unbiased
gene-Phum_PHUM065580	hb	0.639205	0.503017	0.397958	0.826039	1.13697	0.255553	0.621067	0.419525	0	1	0	maternal	no	unbiased
gene-Phum_PHUM065820	bh	0.558442	0.751451	0.224788	0.846532	0.312515	0.754649	0.543254	0.90071	0	1	0	unbiased	no	unbiased
gene-Phum_PHUM065820	hb	0.936508	1.19627	0.585794	0.993542	2.2497	0.0244679	0.838614	0.084366	0	1	0	maternal	no	unbiased
gene-Phum_PHUM066590	bh	0.65	0.680878	0.328394	0.875832	0.909178	0.363256	0.618075	0.532292	0	1	0	maternal	no	unbiased
gene-Phum_PHUM066590	hb	0.594203	0.666135	0.284096	0.843825	0.572508	0.566978	0.574041	0.730165	0	1	0	unbiased	no	unbiased
gene-Phum_PHUM071280	bh	1	5398.5	0	1	0.00385549	0.996924	0.666667	1	0	1	0	maternal	no	unbiased
gene-Phum_PHUM071280	hb	0.273842	0.5853	0.10694	0.542882	-1.66618	0.095677	0.307888	0.213553	0	0	0	paternal	no	unbiased
gene-Phum_PHUM075600	bh	0.994624	4.08508	0.0580718	0.999998	1.27791	0.201282	0.684231	0.356598	0	1	0	maternal	no	unbiased
gene-Phum_PHUM075600	hb	0.449275	0.493012	0.236876	0.681937	-0.412969	0.679629	0.456029	0.838209	0	0	0	unbiased	no	unbiased
gene-Phum_PHUM079960	bh	0.990262	0.337315	0.981308	0.994949	13.702	9.87117e-43	0.988839	1.20203e-41	1	1	1	maternal	yes	maternal
gene-Phum_PHUM079960	hb	0.994105	0.476113	0.985146	0.997673	10.7699	4.77602e-27	0.992308	4.94035e-26	1	1	1	maternal	yes	maternal
gene-Phum_PHUM080100	bh	0.626506	0.384459	0.441206	0.780877	1.34542	0.178491	0.616196	0.328315	0	1	0	maternal	no	unbiased
gene-Phum_PHUM080100	hb	0.810185	0.415742	0.653933	0.906026	3.49066	0.000481831	0.790048	0.00274273	1	1	0	maternal	no	unbiased
gene-Phum_PHUM080120	bh	0.992109	0.335121	0.984892	0.995893	14.4251	3.59623e-47	0.990965	4.43535e-46	1	1	1	maternal	yes	maternal
gene-Phum_PHUM080120	hb	0.997089	0.528548	0.99184	0.998965	11.0421	2.39427e-28	0.995965	2.50358e-27	1	1	1	maternal	yes	maternal
gene-Phum_PHUM080400	bh	0.394052	0.69002	0.143967	0.715471	-0.623621	0.532877	0.41783	0.700675	0	0	0	unbiased	no	unbiased
gene-Phum_PHUM080400	hb	0.893805	0.974899	0.554643	0.982724	2.18506	0.0288844	0.81039	0.0951603	0	1	0	maternal	no	unbiased
gene-Phum_PHUM080420	bh	0.551724	0.0544252	0.525221	0.577937	3.81513	0.00013611	0.551627	0.000818359	1	1	0	unbiased	no	unbiased
gene-Phum_PHUM080420	hb	9.46157e-12	5531.23	0	1	-0.00458917	0.996338	0.333333	1	0	0	0	paternal	no	unbiased
gene-Phum_PHUM080440	bh	0.104651	0.820497	0.0228715	0.368551	-2.6162	0.00889154	0.165358	0.0370288	1	0	0	paternal	no	unbiased
gene-Phum_PHUM080440	hb	1	5345.84	0	1	0.00411732	0.996715	0.666667	1	0	1	0	maternal	no	unbiased
gene-Phum_PHUM086910	bh	0.12963	1.46647	0.00833881	0.725117	-1.29852	0.194109	0.287695	0.346846	0	0	0	paternal	no	unbiased
gene-Phum_PHUM086910	hb	0.76	1.19866	0.232071	0.970745	0.961639	0.336231	0.654272	0.502908	0	1	0	maternal	no	unbiased
gene-Phum_PHUM087150	bh	1	0.567244	1	1	49.3863	0	1	0	1	1	1	maternal	yes	body
gene-Phum_PHUM087150	hb	5.79328e-13	0.506898	2.14512e-13	1.56458e-12	-55.5869	0	7.86139e-13	0	1	0	1	paternal	yes	body
gene-Phum_PHUM087540	bh	0.523508	0.527242	0.281047	0.755373	0.178476	0.858349	0.519976	0.98925	0	1	0	unbiased	no	unbiased
gene-Phum_PHUM087540	hb	0.906482	0.907066	0.620955	0.982863	2.50414	0.0122749	0.836767	0.0487952	1	1	0	maternal	no	unbiased
gene-Phum_PHUM089290	bh	0.803681	0.623147	0.546891	0.932818	2.26184	0.023707	0.76113	0.082784	0	1	0	maternal	no	unbiased
gene-Phum_PHUM089290	hb	0.933673	0.907064	0.704063	0.988136	2.91549	0.00355131	0.875291	0.0169127	1	1	0	maternal	no	unbiased
gene-Phum_PHUM091870	bh	9.38691e-13	0.918222	1.55214e-13	5.67695e-12	-30.1608	7.75089e-200	2.25695e-12	1.30813e-198	1	0	1	paternal	yes	head
gene-Phum_PHUM091870	hb	1	0.596141	1	1	46.4154	0	1	0	1	1	1	maternal	yes	head
gene-Phum_PHUM095870	bh	0.449612	0.735383	0.161981	0.775405	-0.275009	0.78331	0.462333	0.926868	0	0	0	unbiased	no	unbiased
gene-Phum_PHUM095870	hb	0.848921	0.984054	0.449535	0.974787	1.75413	0.0794076	0.757748	0.191454	0	1	0	maternal	no	unbiased
gene-Phum_PHUM097910	bh	0.705936	0.371735	0.536719	0.832621	2.35578	0.0184838	0.691758	0.0670996	0	1	0	maternal	no	unbiased
gene-Phum_PHUM097910	hb	0.467427	0.320552	0.318918	0.621941	-0.407041	0.683978	0.469428	0.842493	0	0	0	unbiased	no	unbiased
gene-Phum_PHUM098460	bh	0.559748	0.431097	0.353248	0.747453	0.557047	0.577496	0.553483	0.741723	0	1	0	unbiased	no	unbiased
gene-Phum_PHUM098460	hb	0.509804	0.436404	0.306589	0.709829	0.0898726	0.928388	0.508741	1	0	1	0	unbiased	no	unbiased
gene-Phum_PHUM104070	bh	0.369565	0.59105	0.155445	0.651208	-0.903616	0.366199	0.392073	0.535385	0	0	0	paternal	no	unbiased
gene-Phum_PHUM104070	hb	0.991071	2.74854	0.336816	0.999959	1.71346	0.0866271	0.775949	0.200808	0	1	0	maternal	no	unbiased
gene-Phum_PHUM105700	bh	0.701863	0.453888	0.491647	0.851421	1.88634	0.0592491	0.681644	0.155783	0	1	0	maternal	no	unbiased
gene-Phum_PHUM105700	hb	0.588889	0.399093	0.395839	0.75797	0.900478	0.367866	0.580899	0.537006	0	1	0	unbiased	no	unbiased
gene-Phum_PHUM106070	bh	0.517717	0.520146	0.279172	0.74845	0.1363	0.891584	0.515113	1	0	1	0	unbiased	no	unbiased
gene-Phum_PHUM106070	hb	0.106969	0.763043	0.0261447	0.348295	-2.78108	0.00541792	0.16047	0.024242	1	0	0	paternal	no	unbiased
gene-Phum_PHUM106400	bh	0.583893	0.697239	0.263513	0.84623	0.485879	0.627053	0.564545	0.784428	0	1	0	unbiased	no	unbiased
gene-Phum_PHUM106400	hb	0.539007	0.708745	0.225697	0.824257	0.220596	0.825407	0.529654	0.961532	0	1	0	unbiased	no	unbiased
gene-Phum_PHUM106820	bh	0.659574	0.492305	0.424702	0.835662	1.34347	0.179119	0.639979	0.32884	0	1	0	maternal	no	unbiased
gene-Phum_PHUM106820	hb	0.540984	0.50327	0.305321	0.759638	0.326471	0.744068	0.535314	0.891399	0	1	0	unbiased	no	unbiased
gene-Phum_PHUM111080	bh	0.339623	0.772501	0.101648	0.700378	-0.860809	0.389343	0.380549	0.556811	0	0	0	paternal	no	unbiased
gene-Phum_PHUM111080	hb	0.804687	0.839774	0.442734	0.955288	1.68599	0.0917973	0.734237	0.207298	0	1	0	maternal	no	unbiased
gene-Phum_PHUM111090	bh	0.123288	1.13201	0.0150627	0.563909	-1.7329	0.0831139	0.234086	0.196553	0	0	0	paternal	no	unbiased
gene-Phum_PHUM111090	hb	0.972603	2.27991	0.289254	0.999677	1.56565	0.117431	0.753845	0.24938	0	1	0	maternal	no	unbiased
gene-Phum_PHUM111110	bh	0.282209	0.736182	0.0849884	0.624656	-1.26807	0.204772	0.330618	0.357514	0	0	0	paternal	no	unbiased
gene-Phum_PHUM111110	hb	0.889362	0.879625	0.58909	0.978295	2.36946	0.017814	0.818916	0.0656594	0	1	0	maternal	no	unbiased
gene-Phum_PHUM111220	bh	0.268917	0.694894	0.0861096	0.589487	-1.43924	0.150081	0.314838	0.289916	0	0	0	paternal	no	unbiased
gene-Phum_PHUM111220	hb	0.717415	0.663762	0.408716	0.903141	1.40363	0.16043	0.676424	0.305007	0	1	0	maternal	no	unbiased
gene-Phum_PHUM112950	bh	1.03077e-12	0.585536	3.27154e-13	3.24766e-12	-47.1375	0	1.5352e-12	0	1	0	1	paternal	yes	head
gene-Phum_PHUM112950	hb	1	0.692812	1	1	39.978	0	1	0	1	1	1	maternal	yes	head
gene-Phum_PHUM112990	bh	5.90177e-12	6352.88	0	1	-0.00406993	0.996753	0.333333	1	0	0	0	paternal	no	unbiased
gene-Phum_PHUM112990	hb	0.998874	0.673601	0.995796	0.999699	10.077	6.98544e-24	0.998123	6.92783e-23	1	1	0	maternal	no	unbiased
gene-Phum_PHUM114820	bh	0.886179	1.25722	0.398475	0.98919	1.6324	0.102596	0.757948	0.226549	0	1	0	maternal	no	unbiased
gene-Phum_PHUM114820	hb	0.427586	0.743339	0.148221	0.762278	-0.392427	0.694743	0.446028	0.847818	0	0	0	unbiased	no	unbiased
gene-Phum_PHUM118730	bh	0.593407	0.814999	0.228059	0.878194	0.463885	0.64273	0.566553	0.800129	0	1	0	unbiased	no	unbiased
gene-Phum_PHUM118730	hb	0.867647	1.36659	0.310422	0.989634	1.37592	0.168846	0.722568	0.315398	0	1	0	maternal	no	unbiased
gene-Phum_PHUM122390	bh	1	0.93111	1	1	28.4065	1.68149e-177	1	2.65179e-176	1	1	1	maternal	yes	maternal
gene-Phum_PHUM122390	hb	1	0.735897	1	1	37.1745	1.76246e-302	1	3.19903e-301	1	1	1	maternal	yes	maternal
gene-Phum_PHUM123010	bh	0.598592	0.502055	0.357919	0.79957	0.795929	0.426073	0.58536	0.594032	0	1	0	unbiased	no	unbiased
gene-Phum_PHUM123010	hb	0.507937	0.52258	0.270421	0.741923	0.0607537	0.951555	0.50676	1	0	1	0	unbiased	no	unbiased
gene-Phum_PHUM123970	bh	0.818182	1.14981	0.320928	0.977194	1.30811	0.190837	0.705435	0.346604	0	1	0	maternal	no	unbiased
gene-Phum_PHUM123970	hb	0.204082	1.0427	0.0321508	0.664338	-1.30524	0.191812	0.30019	0.346846	0	0	0	paternal	no	unbiased
gene-Phum_PHUM125760	bh	0.0108108	1.06244	0.0013603	0.0806173	-4.2509	2.12913e-05	0.0309295	0.000141257	1	0	1	paternal	yes	head
gene-Phum_PHUM125760	hb	0.984043	0.869704	0.918126	0.99706	4.73925	2.14511e-06	0.96641	1.58738e-05	1	1	1	maternal	yes	head
gene-Phum_PHUM127440	bh	0.272059	0.770896	0.0762002	0.628719	-1.2767	0.201709	0.325659	0.356698	0	0	0	paternal	no	unbiased
gene-Phum_PHUM127440	hb	0.757447	0.60888	0.486341	0.911502	1.87021	0.0614548	0.71843	0.159352	0	1	0	maternal	no	unbiased
gene-Phum_PHUM127720	bh	0.492063	0.944735	0.131999	0.860554	-0.0336059	0.973191	0.494872	1	0	0	0	unbiased	no	unbiased
gene-Phum_PHUM127720	hb	0.357143	1.47856	0.0297216	0.909713	-0.39754	0.690969	0.432192	0.845068	0	0	0	unbiased	no	unbiased
gene-Phum_PHUM128020	bh	0.681818	1.23956	0.158778	0.960518	0.614847	0.538655	0.600371	0.705016	0	1	0	maternal	no	unbiased
gene-Phum_PHUM128020	hb	1	9346.77	0	1	0.00226655	0.998192	0.666667	1	0	1	0	maternal	no	unbiased
gene-Phum_PHUM128360	bh	0.170642	0.780875	0.0426326	0.487354	-2.02476	0.0428922	0.233543	0.125037	0	0	0	paternal	no	unbiased
gene-Phum_PHUM128360	hb	0.873016	0.980859	0.501361	0.979171	1.96551	0.0493549	0.784516	0.138424	0	1	0	maternal	no	unbiased
gene-Phum_PHUM128430	bh	0.479339	0.782758	0.165637	0.810227	-0.105641	0.915867	0.485068	1	0	0	0	unbiased	no	unbiased
gene-Phum_PHUM128430	hb	0.716814	0.733323	0.375528	0.914198	1.26644	0.205354	0.668847	0.357881	0	1	0	maternal	no	unbiased
gene-Phum_PHUM128690	bh	0.233909	0.587887	0.0879756	0.491468	-2.01802	0.043589	0.271118	0.126409	0	0	0	paternal	no	unbiased
gene-Phum_PHUM128690	hb	1	4083.22	0	1	0.00507761	0.995949	0.666667	1	0	1	0	maternal	no	unbiased
gene-Phum_PHUM128920	bh	0.367647	0.980641	0.0783958	0.798942	-0.55303	0.580243	0.414995	0.743553	0	0	0	unbiased	no	unbiased
gene-Phum_PHUM128920	hb	0.74359	1.01106	0.285583	0.954625	1.05306	0.292313	0.661266	0.460992	0	1	0	maternal	no	unbiased
gene-Phum_PHUM129130	bh	0.741071	0.433659	0.550227	0.870061	2.42482	0.015316	0.720453	0.0575965	0	1	0	maternal	no	unbiased
gene-Phum_PHUM129130	hb	0.58871	0.366895	0.410847	0.746065	0.977484	0.32833	0.581874	0.495068	0	1	0	unbiased	no	unbiased
gene-Phum_PHUM129170	bh	0.770408	1.16824	0.253677	0.970697	1.03627	0.300075	0.664927	0.469386	0	1	0	maternal	no	unbiased
gene-Phum_PHUM129170	hb	0.431535	0.894605	0.116193	0.814241	-0.308058	0.758038	0.45399	0.902074	0	0	0	unbiased	no	unbiased
gene-Phum_PHUM129180	bh	0.533333	0.646334	0.24356	0.802235	0.206598	0.836324	0.526376	0.971671	0	1	0	unbiased	no	unbiased
gene-Phum_PHUM129180	hb	0.741071	0.712708	0.414514	0.920446	1.47542	0.140099	0.69201	0.276778	0	1	0	maternal	no	unbiased
gene-Phum_PHUM129210	bh	0.488889	0.575758	0.236328	0.747253	-0.0772056	0.93846	0.490823	1	0	0	0	unbiased	no	unbiased
gene-Phum_PHUM129210	hb	0.530201	0.548909	0.277903	0.767954	0.220351	0.825598	0.525353	0.961532	0	1	0	unbiased	no	unbiased
gene-Phum_PHUM129260	bh	0.44898	0.481741	0.240674	0.676865	-0.425113	0.670754	0.455506	0.82939	0	0	0	unbiased	no	unbiased
gene-Phum_PHUM129260	hb	0.514286	0.401114	0.325412	0.699166	0.142499	0.886686	0.512954	1	0	1	0	unbiased	no	unbiased
gene-Phum_PHUM132290	bh	5.05566e-10	6126.57	0	1	-0.00349386	0.997212	0.333333	1	0	0	0	paternal	no	unbiased
gene-Phum_PHUM132290	hb	0.889098	0.662989	0.686138	0.967105	3.13966	0.00169146	0.847447	0.00865522	1	1	0	maternal	no	unbiased
gene-Phum_PHUM134760	bh	0.560748	0.615033	0.276629	0.809943	0.397047	0.691333	0.549106	0.845068	0	1	0	unbiased	no	unbiased
gene-Phum_PHUM134760	hb	0.422886	0.552124	0.198916	0.683781	-0.563169	0.57332	0.435194	0.737345	0	0	0	unbiased	no	unbiased
gene-Phum_PHUM135310	bh	0.103093	0.948169	0.0176069	0.424349	-2.28158	0.0225142	0.181683	0.0790464	0	0	0	paternal	no	unbiased
gene-Phum_PHUM135310	hb	1	5624.04	0	1	0.00374554	0.997011	0.666667	1	0	1	0	maternal	no	unbiased
gene-Phum_PHUM137560	bh	0.994975	2.16846	0.738496	0.999928	2.43872	0.0147394	0.911133	0.0564084	0	1	0	maternal	no	unbiased
gene-Phum_PHUM137560	hb	0.977444	0.893174	0.882709	0.996008	4.2197	2.44631e-05	0.952053	0.000160092	1	1	0	maternal	no	unbiased
gene-Phum_PHUM138490	bh	1.2758e-13	0.567076	4.19843e-14	3.87685e-13	-52.3564	0	1.8575e-13	0	1	0	1	paternal	yes	head
gene-Phum_PHUM138490	hb	1	0.506933	1	1	58.3258	0	1	0	1	1	1	maternal	yes	head
gene-Phum_PHUM145570	bh	0.762887	0.775329	0.413129	0.936326	1.50719	0.131761	0.704114	0.268547	0	1	0	maternal	no	unbiased
gene-Phum_PHUM145570	hb	0.232787	0.622311	0.0822359	0.506766	-1.91647	0.0553052	0.27393	0.148192	0	0	0	paternal	no	unbiased
gene-Phum_PHUM145610	bh	0.814286	0.570651	0.588955	0.93064	2.5902	0.00959195	0.77796	0.0396028	1	1	0	maternal	no	unbiased
gene-Phum_PHUM145610	hb	0.84	0.716219	0.563275	0.955297	2.31525	0.0205992	0.786191	0.0731232	0	1	0	maternal	no	unbiased
gene-Phum_PHUM148750	bh	0.383333	0.602804	0.160179	0.669528	-0.788687	0.430295	0.404347	0.59641	0	0	0	unbiased	no	unbiased
gene-Phum_PHUM148750	hb	1	6000.1	0	1	0.00346405	0.997236	0.666667	1	0	1	0	maternal	no	unbiased
gene-Phum_PHUM149620	bh	0.680905	0.556629	0.417501	0.863998	1.36165	0.173309	0.654135	0.32146	0	1	0	maternal	no	unbiased
gene-Phum_PHUM149620	hb	0.622917	0.487479	0.38853	0.811133	1.02968	0.303161	0.607527	0.471149	0	1	0	maternal	no	unbiased
gene-Phum_PHUM151040	bh	1.40477e-11	5647.67	0	1	-0.00442458	0.99647	0.333333	1	0	0	0	paternal	no	unbiased
gene-Phum_PHUM151040	hb	0.998314	0.636437	0.994154	0.999515	10.0301	1.12432e-23	0.997328	1.10367e-22	1	1	0	maternal	no	unbiased
gene-Phum_PHUM155140	bh	0.133803	1.08298	0.0181576	0.56337	-1.72464	0.0845926	0.238444	0.197041	0	0	0	paternal	no	unbiased
gene-Phum_PHUM155140	hb	0.6875	0.714475	0.351629	0.899239	1.10355	0.269789	0.646123	0.435465	0	1	0	maternal	no	unbiased
gene-Phum_PHUM156200	bh	1	0.575479	1	1	49.3962	0	1	0	1	1	1	maternal	yes	body
gene-Phum_PHUM156200	hb	5.54666e-13	0.501243	2.0767e-13	1.48146e-12	-56.3009	0	7.47933e-13	0	1	0	1	paternal	yes	body
gene-Phum_PHUM157040	bh	0.119485	1.30952	0.0103135	0.638602	-1.52522	0.127204	0.256134	0.262034	0	0	0	paternal	no	unbiased
gene-Phum_PHUM157040	hb	0.597463	0.686072	0.27893	0.850634	0.5756	0.564886	0.575676	0.728578	0	1	0	unbiased	no	unbiased
gene-Phum_PHUM157210	bh	0.547619	1.13739	0.115252	0.918361	0.167978	0.866601	0.527078	0.992464	0	1	0	unbiased	no	unbiased
gene-Phum_PHUM157210	hb	0.588235	0.738114	0.251618	0.858556	0.483225	0.628936	0.566137	0.785762	0	1	0	unbiased	no	unbiased
gene-Phum_PHUM170130	bh	0.248014	0.542602	0.102228	0.488564	-2.04428	0.0409255	0.279602	0.123032	0	0	0	paternal	no	unbiased
gene-Phum_PHUM170130	hb	0.999107	7.89053	0.000214934	1	0.889698	0.373628	0.666441	0.542127	0	1	0	maternal	no	unbiased
gene-Phum_PHUM170150	bh	0.125	0.555769	0.0458608	0.298045	-3.50129	0.000463009	0.156302	0.00266715	1	0	0	paternal	no	unbiased
gene-Phum_PHUM170150	hb	0.995122	2.38803	0.654226	0.999955	2.22699	0.0259479	0.883101	0.0891495	0	1	0	maternal	no	unbiased
gene-Phum_PHUM174370	bh	1	7811.96	0	1	0.00262968	0.997902	0.666667	1	0	1	0	maternal	no	unbiased
gene-Phum_PHUM174370	hb	0.619048	0.981222	0.191909	0.917486	0.494799	0.620742	0.576148	0.781269	0	1	0	unbiased	no	unbiased
gene-Phum_PHUM179890	bh	0.926761	0.841624	0.708562	0.985043	3.01555	0.00256511	0.873455	0.0127001	1	1	1	maternal	yes	maternal
gene-Phum_PHUM179890	hb	0.934354	0.78032	0.755135	0.985006	3.4032	0.000666013	0.891498	0.00364037	1	1	1	maternal	yes	maternal
gene-Phum_PHUM189850	bh	0.292909	0.794837	0.0802355	0.662969	-1.10878	0.267525	0.345371	0.432536	0	0	0	paternal	no	unbiased
gene-Phum_PHUM189850	hb	0.889243	1.01489	0.523452	0.983245	2.05246	0.0401246	0.798647	0.121383	0	1	0	maternal	no	unbiased
gene-Phum_PHUM192500	bh	0.58209	0.458242	0.36198	0.77373	0.723104	0.469616	0.5726	0.632732	0	1	0	unbiased	no	unbiased
gene-Phum_PHUM192500	hb	0.5	0.477665	0.281667	0.718333	3.48641e-16	1	0.5	1	0	0	0	unbiased	no	unbiased
gene-Phum_PHUM193470	bh	0.877119	0.70081	0.643792	0.965742	2.8045	0.00503944	0.828884	0.0227603	1	1	0	maternal	no	unbiased
gene-Phum_PHUM193470	hb	0.208589	0.681375	0.0648322	0.500505	-1.957	0.0503474	0.257975	0.140389	0	0	0	paternal	no	unbiased
gene-Phum_PHUM200810	bh	0.187739	1.03116	0.0297186	0.635591	-1.4205	0.155463	0.28435	0.29792	0	0	0	paternal	no	unbiased
gene-Phum_PHUM200810	hb	0.752976	0.822904	0.377937	0.938625	1.35441	0.175606	0.689846	0.324871	0	1	0	maternal	no	unbiased
gene-Phum_PHUM203310	bh	0.93617	1.07122	0.642452	0.991716	2.50702	0.0121753	0.856779	0.0486	1	1	0	maternal	no	unbiased
gene-Phum_PHUM203310	hb	0.0679612	1.21735	0.00666366	0.442141	-2.15093	0.0314815	0.172255	0.101933	0	0	0	paternal	no	unbiased
gene-Phum_PHUM206420	bh	0.591549	0.982875	0.174218	0.90861	0.376827	0.706302	0.558125	0.853595	0	1	0	unbiased	no	unbiased
gene-Phum_PHUM206420	hb	0.404255	1.21	0.0595621	0.879085	-0.320467	0.748614	0.447634	0.894617	0	0	0	unbiased	no	unbiased
gene-Phum_PHUM207450	bh	0.995261	0.884083	0.973772	0.999159	6.0482	1.46474e-09	0.989397	1.22528e-08	1	1	1	maternal	yes	maternal
gene-Phum_PHUM207450	hb	0.99435	0.884488	0.968839	0.998997	5.84573	5.0434e-09	0.987395	4.11165e-08	1	1	1	maternal	yes	maternal
gene-Phum_PHUM207470	bh	0.853147	0.504829	0.683532	0.939854	3.48534	0.000491517	0.825511	0.00278141	1	1	0	maternal	no	unbiased
gene-Phum_PHUM207470	hb	0.597015	0.376338	0.414701	0.755959	1.04439	0.296306	0.589225	0.465198	0	1	0	unbiased	no	unbiased
gene-Phum_PHUM207480	bh	0.133333	0.708715	0.0369387	0.381604	-2.64112	0.00826319	0.183959	0.0347126	1	0	1	paternal	yes	head
gene-Phum_PHUM207480	hb	0.824324	0.570064	0.605544	0.934822	2.71184	0.00669104	0.78823	0.0290237	1	1	1	maternal	yes	head
gene-Phum_PHUM210100	bh	0.878486	1.06081	0.474779	0.982999	1.86478	0.0622121	0.778754	0.160395	0	1	0	maternal	no	unbiased
gene-Phum_PHUM210100	hb	0.475248	0.631693	0.207973	0.757497	-0.156866	0.875351	0.480239	0.998917	0	0	0	unbiased	no	unbiased
gene-Phum_PHUM211030	bh	0.731278	1.04143	0.261141	0.954448	0.96129	0.336406	0.648955	0.502908	0	1	0	maternal	no	unbiased
gene-Phum_PHUM211030	hb	0.291815	0.912756	0.0644313	0.711439	-0.971328	0.331385	0.355895	0.498893	0	0	0	paternal	no	unbiased
gene-Phum_PHUM212680	bh	0.103654	0.19441	0.0732161	0.144769	-11.0965	1.30457e-28	0.107213	1.37911e-27	1	0	1	paternal	yes	head
gene-Phum_PHUM212680	hb	0.907194	0.200594	0.868378	0.935415	11.3655	6.21199e-30	0.903662	6.94876e-29	1	1	1	maternal	yes	head
gene-Phum_PHUM213060	bh	0.913978	0.836537	0.673405	0.982063	2.82499	0.00472821	0.856482	0.0216597	1	1	1	maternal	yes	body
gene-Phum_PHUM213060	hb	0.0540541	0.949488	0.00880874	0.268698	-3.01447	0.00257431	0.11052	0.0127001	1	0	1	paternal	yes	body
gene-Phum_PHUM213240	bh	0.611111	0.653039	0.304079	0.849658	0.692125	0.488859	0.588283	0.653169	0	1	0	unbiased	no	unbiased
gene-Phum_PHUM213240	hb	0.826087	0.91002	0.443872	0.965834	1.71221	0.0868583	0.745264	0.20086	0	1	0	maternal	no	unbiased
gene-Phum_PHUM213820	bh	1	0.710842	1	1	39.8406	0	1	0	1	1	1	maternal	yes	body
gene-Phum_PHUM213820	hb	3.58072e-13	0.703473	9.0193e-14	1.42157e-12	-40.7379	0	6.23278e-13	0	1	0	1	paternal	yes	body
gene-Phum_PHUM214080	bh	0.978166	1.73111	0.600917	0.99925	2.19639	0.0280638	0.859444	0.0934166	0	1	0	maternal	no	unbiased
gene-Phum_PHUM214080	hb	0.967742	1.62294	0.554851	0.998617	2.0957	0.0361089	0.840403	0.112054	0	1	0	maternal	no	unbiased
gene-Phum_PHUM216690	bh	0.700483	0.184034	0.619847	0.770352	4.61655	3.90179e-06	0.696894	2.84358e-05	1	1	0	maternal	no	unbiased
gene-Phum_PHUM216690	hb	0.504464	0.162075	0.425606	0.583101	0.110181	0.912265	0.50439	1	0	1	0	unbiased	no	unbiased
gene-Phum_PHUM216750	bh	0.039823	1.43386	0.00248999	0.40797	-2.21966	0.026442	0.150094	0.0905239	0	0	0	paternal	no	unbiased
gene-Phum_PHUM216750	hb	0.901734	0.879008	0.621005	0.980913	2.52175	0.0116771	0.834551	0.0470017	1	1	0	maternal	no	unbiased
gene-Phum_PHUM216890	bh	0.55268	0.532709	0.303099	0.778267	0.397038	0.691339	0.544682	0.845068	0	1	0	unbiased	no	unbiased
gene-Phum_PHUM216890	hb	0.580645	0.431545	0.372761	0.763368	0.754087	0.450797	0.572258	0.61513	0	1	0	unbiased	no	unbiased
gene-Phum_PHUM216980	bh	0.598765	0.50519	0.356674	0.800668	0.792422	0.428114	0.585369	0.596015	0	1	0	unbiased	no	unbiased
gene-Phum_PHUM216980	hb	0.675982	0.523466	0.427855	0.853378	1.4048	0.16008	0.652405	0.304944	0	1	0	maternal	no	unbiased
gene-Phum_PHUM219160	bh	0.559322	0.266543	0.429472	0.681533	0.894456	0.371078	0.556776	0.539811	0	1	0	unbiased	no	unbiased
gene-Phum_PHUM219160	hb	0.540373	0.22732	0.429548	0.647343	0.711961	0.476489	0.539088	0.638416	0	1	0	unbiased	no	unbiased
gene-Phum_PHUM219210	bh	0.471338	0.195643	0.377957	0.566768	-0.586657	0.557434	0.472021	0.724664	0	0	0	unbiased	no	unbiased
gene-Phum_PHUM219210	hb	0.644231	0.177228	0.561294	0.719329	3.35035	0.000807103	0.641618	0.00431352	1	1	0	maternal	no	unbiased
gene-Phum_PHUM219250	bh	0.99477	0.703835	0.979539	0.998678	7.4564	8.8917e-14	0.990996	8.14649e-13	1	1	1	maternal	yes	maternal
gene-Phum_PHUM219250	hb	0.998396	1.1109	0.986025	0.999818	5.79146	6.97753e-09	0.994746	5.64066e-08	1	1	1	maternal	yes	maternal
gene-Phum_PHUM221380	bh	1	0.585054	1	1	48.9345	0	1	0	1	1	1	maternal	yes	body
gene-Phum_PHUM221380	hb	4.35945e-13	0.495142	1.65184e-13	1.15053e-12	-57.4811	0	5.83886e-13	0	1	0	1	paternal	yes	body
gene-Phum_PHUM222100	bh	0.450567	0.841512	0.136142	0.810145	-0.235741	0.813634	0.465618	0.954531	0	0	0	unbiased	no	unbiased
gene-Phum_PHUM222100	hb	0.943689	1.40573	0.515927	0.996219	2.0053	0.0449311	0.818612	0.128827	0	1	0	maternal	no	unbiased
gene-Phum_PHUM222130	bh	1	0.703131	1	1	40.3632	0	1	0	1	1	1	maternal	yes	body
gene-Phum_PHUM222130	hb	5.87179e-13	0.711085	1.45712e-13	2.36617e-12	-39.6063	0	1.03302e-12	0	1	0	1	paternal	yes	body
gene-Phum_PHUM225040	bh	0.306011	0.861906	0.0752896	0.704843	-0.950029	0.342097	0.362048	0.507867	0	0	0	paternal	no	unbiased
gene-Phum_PHUM225040	hb	0.79096	0.860157	0.412134	0.953318	1.54707	0.121846	0.718804	0.254264	0	1	0	maternal	no	unbiased
gene-Phum_PHUM225060	bh	0.652381	0.551248	0.389146	0.846829	1.14199	0.253457	0.629452	0.416795	0	1	0	maternal	no	unbiased
gene-Phum_PHUM225060	hb	0.502538	0.542078	0.258784	0.745092	0.0187286	0.985058	0.502138	1	0	1	0	unbiased	no	unbiased
gene-Phum_PHUM225150	bh	0.311377	0.746819	0.0947108	0.661514	-1.06276	0.287891	0.355867	0.456263	0	0	0	paternal	no	unbiased
gene-Phum_PHUM225150	hb	0.478088	0.5647	0.232455	0.734795	-0.155313	0.876574	0.481779	0.999128	0	0	0	unbiased	no	unbiased
gene-Phum_PHUM226100	bh	0.204545	0.691837	0.0621466	0.499463	-1.96307	0.0496381	0.255385	0.138813	0	0	0	paternal	no	unbiased
gene-Phum_PHUM226100	hb	1	5526.36	0	1	0.0038051	0.996964	0.666667	1	0	1	0	maternal	no	unbiased
gene-Phum_PHUM226120	bh	0.546419	0.628341	0.260126	0.804984	0.296356	0.766958	0.537176	0.909758	0	1	0	unbiased	no	unbiased
gene-Phum_PHUM226120	hb	0.84561	0.755163	0.5549	0.9601	2.25194	0.0243262	0.78687	0.084366	0	1	0	maternal	no	unbiased
gene-Phum_PHUM227540	bh	1	8126.77	0	1	0.00243328	0.998059	0.666667	1	0	1	0	maternal	no	unbiased
gene-Phum_PHUM227540	hb	0.190476	1.3987	0.0149451	0.784903	-1.03448	0.300913	0.330108	0.469932	0	0	0	paternal	no	unbiased
gene-Phum_PHUM230380	bh	0.406627	0.68518	0.151761	0.724122	-0.551576	0.581239	0.427503	0.743553	0	0	0	unbiased	no	unbiased
gene-Phum_PHUM230380	hb	0.814181	0.779582	0.487367	0.952816	1.89513	0.0580752	0.751454	0.153484	0	1	0	maternal	no	unbiased
gene-Phum_PHUM231290	bh	0.635556	0.622257	0.339959	0.855169	0.893722	0.37147	0.610228	0.539811	0	1	0	maternal	no	unbiased
gene-Phum_PHUM231290	hb	0.897119	0.948547	0.576031	0.982446	2.28309	0.0224249	0.818532	0.0790212	0	1	0	maternal	no	unbiased
gene-Phum_PHUM231440	bh	0.00943396	1.18848	0.000926349	0.089107	-3.9159	9.00668e-05	0.0331558	0.000555412	1	0	1	paternal	yes	head
gene-Phum_PHUM231440	hb	0.813433	0.262302	0.722795	0.87938	5.61365	1.98104e-08	0.805203	1.5621e-07	1	1	1	maternal	yes	head
gene-Phum_PHUM232370	bh	0.828125	1.37083	0.247055	0.986063	1.14704	0.251365	0.687081	0.414064	0	1	0	maternal	no	unbiased
gene-Phum_PHUM232370	hb	0.226087	0.922366	0.0457234	0.640438	-1.33411	0.182167	0.304083	0.3338	0	0	0	paternal	no	unbiased
gene-Phum_PHUM232380	bh	0.835294	1.295	0.286072	0.984659	1.25376	0.20993	0.702008	0.362572	0	1	0	maternal	no	unbiased
gene-Phum_PHUM232380	hb	0.268293	1.10378	0.0404393	0.761345	-0.908969	0.363367	0.356692	0.532292	0	0	0	paternal	no	unbiased
gene-Phum_PHUM239060	bh	1	5010.44	0	1	0.00466615	0.996277	0.666667	1	0	1	0	maternal	no	unbiased
gene-Phum_PHUM239060	hb	0.98	0.566336	0.941686	0.993319	6.87192	6.33419e-12	0.971668	5.64213e-11	1	1	0	maternal	no	unbiased
gene-Phum_PHUM240560	bh	0.554124	0.623495	0.268022	0.808358	0.348594	0.727394	0.543501	0.874692	0	1	0	unbiased	no	unbiased
gene-Phum_PHUM240560	hb	0.258907	0.679219	0.0844859	0.569446	-1.54833	0.121543	0.30428	0.254183	0	0	0	paternal	no	unbiased
gene-Phum_PHUM242850	bh	0.275862	0.760715	0.0789969	0.628525	-1.26865	0.204566	0.327795	0.357514	0	0	0	paternal	no	unbiased
gene-Phum_PHUM242850	hb	0.833333	1.0721	0.379462	0.976124	1.5012	0.133303	0.72964	0.270331	0	1	0	maternal	no	unbiased
gene-Phum_PHUM243890	bh	0.991071	4.30437	0.0235024	0.999998	1.09413	0.273899	0.671524	0.441357	0	1	0	maternal	no	unbiased
gene-Phum_PHUM243890	hb	0.263889	1.1458	0.0365588	0.772043	-0.895312	0.37062	0.357497	0.539811	0	0	0	paternal	no	unbiased
gene-Phum_PHUM243910	bh	0.974322	2.16144	0.354293	0.999619	1.68227	0.0925167	0.776078	0.207946	0	1	0	maternal	no	unbiased
gene-Phum_PHUM243910	hb	0.15427	0.930059	0.0286265	0.530309	-1.82945	0.0673323	0.237735	0.169565	0	0	0	paternal	no	unbiased
gene-Phum_PHUM244040	bh	0.877193	1.11945	0.443252	0.984635	1.75632	0.0790345	0.76836	0.191033	0	1	0	maternal	no	unbiased
gene-Phum_PHUM244040	hb	0.120718	1.03168	0.0178507	0.509099	-1.92468	0.054269	0.215889	0.147053	0	0	0	paternal	no	unbiased
gene-Phum_PHUM248060	bh	0.431138	0.718309	0.156425	0.755959	-0.385921	0.699555	0.447841	0.849712	0	0	0	unbiased	no	unbiased
gene-Phum_PHUM248060	hb	0.819549	1.03654	0.373251	0.971938	1.45994	0.144306	0.721579	0.281587	0	1	0	maternal	no	unbiased
gene-Phum_PHUM248170	bh	0.584795	0.489186	0.350624	0.78605	0.700122	0.483851	0.573823	0.647378	0	1	0	unbiased	no	unbiased
gene-Phum_PHUM248170	hb	0.508108	0.463561	0.293981	0.719301	0.0699698	0.944218	0.50713	1	0	1	0	unbiased	no	unbiased
gene-Phum_PHUM248470	bh	0.333333	0.596976	0.134331	0.617016	-1.1611	0.245602	0.36156	0.40666	0	0	0	paternal	no	unbiased
gene-Phum_PHUM248470	hb	0.704918	0.611967	0.41858	0.887979	1.423	0.154737	0.670492	0.297119	0	1	0	maternal	no	unbiased
gene-Phum_PHUM248490	bh	0.596556	0.645529	0.294406	0.839747	0.605914	0.544572	0.576903	0.711791	0	1	0	unbiased	no	unbiased
gene-Phum_PHUM248490	hb	0.943347	1.41778	0.508421	0.996284	1.98372	0.0472867	0.816017	0.134057	0	1	0	maternal	no	unbiased
gene-Phum_PHUM252200	bh	0.650769	0.517979	0.403044	0.837214	1.20164	0.229504	0.630342	0.386661	0	1	0	maternal	no	unbiased
gene-Phum_PHUM252200	hb	0.641184	0.460893	0.419986	0.815152	1.25952	0.207842	0.625441	0.359611	0	1	0	maternal	no	unbiased
gene-Phum_PHUM252220	bh	0.691589	0.384522	0.513474	0.826526	2.10016	0.0357146	0.677196	0.11155	0	1	0	maternal	no	unbiased
gene-Phum_PHUM252220	hb	0.635659	0.336078	0.47449	0.771231	1.65608	0.0977061	0.627126	0.217074	0	1	0	maternal	no	unbiased
gene-Phum_PHUM252370	bh	0.525581	0.0604952	0.495961	0.555021	1.69289	0.0904764	0.525521	0.205839	0	1	0	unbiased	no	unbiased
gene-Phum_PHUM252370	hb	0.497797	0.0595242	0.468671	0.526937	-0.148068	0.882289	0.497802	1	0	0	0	unbiased	no	unbiased
gene-Phum_PHUM253710	bh	0.425532	0.747291	0.146194	0.76216	-0.40159	0.687986	0.444629	0.845068	0	0	0	unbiased	no	unbiased
gene-Phum_PHUM253710	hb	0.867347	1.06675	0.446931	0.981449	1.76022	0.0783712	0.765242	0.189907	0	1	0	maternal	no	unbiased
gene-Phum_PHUM253720	bh	1.28455e-09	4128.37	0	1	-0.00495907	0.996043	0.333333	1	0	0	0	paternal	no	unbiased
gene-Phum_PHUM253720	hb	0.725322	0.470943	0.511994	0.869216	2.06185	0.0392218	0.702177	0.119298	0	1	0	maternal	no	unbiased
gene-Phum_PHUM256640	bh	0.998512	1.694	0.960402	0.999946	3.84224	0.000121915	0.986287	0.000737626	1	1	0	maternal	no	unbiased
gene-Phum_PHUM256640	hb	3.58119e-11	10289.8	0	1	-0.00233753	0.998135	0.333333	1	0	0	0	paternal	no	unbiased
gene-Phum_PHUM260570	bh	0.400531	0.638184	0.160559	0.700056	-0.631879	0.527466	0.420382	0.696053	0	0	0	unbiased	no	unbiased
gene-Phum_PHUM260570	hb	0.774818	0.71528	0.458545	0.933245	1.72761	0.084059	0.722203	0.196751	0	1	0	maternal	no	unbiased
gene-Phum_PHUM261660	bh	0.878981	1.23276	0.393325	0.987859	1.60843	0.107741	0.753388	0.234227	0	1	0	maternal	no	unbiased
gene-Phum_PHUM261660	hb	0.120347	1.09077	0.0158748	0.537115	-1.82361	0.0682113	0.224446	0.170884	0	0	0	paternal	no	unbiased
gene-Phum_PHUM262060	bh	0.838028	0.607035	0.611557	0.944454	2.70764	0.00677642	0.798013	0.0292328	1	1	1	maternal	yes	body
gene-Phum_PHUM262060	hb	0.20316	0.545081	0.0805426	0.425968	-2.50726	0.0121672	0.236557	0.0486	1	0	1	paternal	yes	body
gene-Phum_PHUM262070	bh	0.92	0.94231	0.644615	0.98647	2.59187	0.00954553	0.850362	0.039581	1	1	1	maternal	yes	body
gene-Phum_PHUM262070	hb	0.0882353	0.772851	0.0208336	0.305633	-3.02177	0.00251304	0.138234	0.0125914	1	0	1	paternal	yes	body
gene-Phum_PHUM274680	bh	0.177215	0.865287	0.0380061	0.540064	-1.77436	0.0760039	0.251762	0.186045	0	0	0	paternal	no	unbiased
gene-Phum_PHUM274680	hb	0.959677	1.34065	0.63229	0.996974	2.36428	0.0180649	0.86298	0.0663301	0	1	0	maternal	no	unbiased
gene-Phum_PHUM274840	bh	1.28967e-11	4772.07	0	1	-0.00525433	0.995808	0.333333	1	0	0	0	paternal	no	unbiased
gene-Phum_PHUM274840	hb	0.997093	0.517903	0.992019	0.998945	11.2719	1.80724e-29	0.996019	1.99835e-28	1	1	0	maternal	no	unbiased
gene-Phum_PHUM275030	bh	0.517857	0.793132	0.184967	0.835617	0.0900972	0.92821	0.512814	1	0	1	0	unbiased	no	unbiased
gene-Phum_PHUM275030	hb	0.928793	1.43481	0.439329	0.995415	1.78999	0.0734562	0.787846	0.180729	0	1	0	maternal	no	unbiased
gene-Phum_PHUM282090	bh	0.873418	1.19981	0.396503	0.986388	1.60986	0.107429	0.752103	0.234227	0	1	0	maternal	no	unbiased
gene-Phum_PHUM282090	hb	0.461538	0.745631	0.165818	0.787054	-0.206739	0.836214	0.47147	0.971671	0	0	0	unbiased	no	unbiased
gene-Phum_PHUM290510	bh	0.895522	0.769329	0.654884	0.974822	2.79261	0.00522852	0.841743	0.0235039	1	1	0	maternal	no	unbiased
gene-Phum_PHUM290510	hb	5.44295e-10	5220.85	0	1	-0.00408584	0.99674	0.333333	1	0	0	0	paternal	no	unbiased
gene-Phum_PHUM291230	bh	0.882353	1.11411	0.457924	0.985204	1.80854	0.0705228	0.77516	0.175305	0	1	0	maternal	no	unbiased
gene-Phum_PHUM291230	hb	0.921053	1.25914	0.497217	0.992787	1.95112	0.0510423	0.803686	0.141915	0	1	0	maternal	no	unbiased
gene-Phum_PHUM291650	bh	0.30162	0.699945	0.0987258	0.630013	-1.19952	0.230327	0.343453	0.386692	0	0	0	paternal	no	unbiased
gene-Phum_PHUM291650	hb	0.299541	0.650896	0.10667	0.604977	-1.3051	0.191858	0.337063	0.346846	0	0	0	paternal	no	unbiased
gene-Phum_PHUM293360	bh	0.113924	1.08752	0.015027	0.520046	-1.88619	0.0592689	0.216332	0.155783	0	0	0	paternal	no	unbiased
gene-Phum_PHUM293360	hb	1	6451.07	0	1	0.00323424	0.997419	0.666667	1	0	1	0	maternal	no	unbiased
gene-Phum_PHUM300620	bh	0.136364	0.690311	0.0392105	0.379224	-2.67391	0.00749733	0.184933	0.0319134	1	0	0	paternal	no	unbiased
gene-Phum_PHUM300620	hb	1	5439.74	0	1	0.00388735	0.996898	0.666667	1	0	1	0	maternal	no	unbiased
gene-Phum_PHUM300650	bh	0.266667	1.03081	0.0460029	0.732776	-0.981363	0.326414	0.348482	0.493727	0	0	0	paternal	no	unbiased
gene-Phum_PHUM300650	hb	1	7729.9	0	1	0.00264467	0.99789	0.666667	1	0	1	0	maternal	no	unbiased
gene-Phum_PHUM300710	bh	1	0.568388	1	1	54.473	0	1	0	1	1	1	maternal	yes	body
gene-Phum_PHUM300710	hb	4.03381e-14	0.506068	1.49606e-14	1.08763e-13	-60.9433	0	5.46873e-14	0	1	0	1	paternal	yes	body
gene-Phum_PHUM304000	bh	0.475806	0.18099	0.388984	0.564116	-0.535112	0.592572	0.476302	0.753045	0	0	0	unbiased	no	unbiased
gene-Phum_PHUM304000	hb	0.561818	0.173001	0.477382	0.642819	1.43666	0.150814	0.560673	0.290748	0	1	0	unbiased	no	unbiased
gene-Phum_PHUM305910	bh	0.245614	0.851158	0.0578461	0.633229	-1.31837	0.187379	0.31223	0.341399	0	0	0	paternal	no	unbiased
gene-Phum_PHUM305910	hb	0.687075	0.695833	0.359547	0.895696	1.13027	0.258363	0.647439	0.423396	0	1	0	maternal	no	unbiased
gene-Phum_PHUM308730	bh	0.7828	0.694546	0.480205	0.9336	1.8459	0.0649068	0.732202	0.165186	0	1	0	maternal	no	unbiased
gene-Phum_PHUM308730	hb	0.951558	1.34836	0.582977	0.99639	2.20842	0.0272152	0.843642	0.0921866	0	1	0	maternal	no	unbiased
gene-Phum_PHUM310380	bh	0.352941	0.536807	0.159996	0.609684	-1.12915	0.258834	0.374207	0.423396	0	0	0	paternal	no	unbiased
gene-Phum_PHUM310380	hb	0.822222	0.752946	0.513929	0.952899	2.03398	0.0419538	0.763017	0.124183	0	1	0	maternal	no	unbiased
gene-Phum_PHUM316820	bh	1	0.735117	1	1	36.384	7.61949e-290	1	1.3574e-288	1	1	1	maternal	yes	body
gene-Phum_PHUM316820	hb	2.27409e-12	0.93271	3.65496e-13	1.41492e-11	-28.7436	1.08949e-181	5.59627e-12	1.74682e-180	1	0	1	paternal	yes	body
gene-Phum_PHUM318970	bh	0.616203	0.327601	0.457943	0.753162	1.44524	0.148391	0.609103	0.287806	0	1	0	maternal	no	unbiased
gene-Phum_PHUM318970	hb	0.560164	0.306735	0.411114	0.699101	0.788398	0.430464	0.556793	0.59641	0	1	0	unbiased	no	unbiased
gene-Phum_PHUM319520	bh	1	1102466162385630	0	1	1.4981	0.134108	0.666667	0.270331	0	1	0	maternal	no	unbiased
gene-Phum_PHUM319520	hb	0.952574	7.01841e+07	0	1	4.27447e-08	1	0.650858	1	0	1	0	maternal	no	unbiased
gene-Phum_PHUM328760	bh	0.612245	0.358663	0.438757	0.761283	1.2735	0.20284	0.604095	0.357385	0	1	0	maternal	no	unbiased
gene-Phum_PHUM328760	hb	0.383838	0.252807	0.275124	0.505551	-1.87213	0.0611887	0.388171	0.159091	0	0	0	paternal	no	unbiased
gene-Phum_PHUM333150	bh	1	0.701346	1	1	40.3672	0	1	0	1	1	1	maternal	yes	body
gene-Phum_PHUM333150	hb	4.85654e-13	0.713076	1.20048e-13	1.96471e-12	-39.7619	0	8.56804e-13	0	1	0	1	paternal	yes	body
gene-Phum_PHUM334000	bh	0.712486	0.524102	0.470102	0.87377	1.73151	0.0833612	0.685453	0.196553	0	1	0	maternal	no	unbiased
gene-Phum_PHUM334000	hb	0.386286	0.48664	0.195172	0.620305	-0.951324	0.34144	0.400588	0.507867	0	0	0	unbiased	no	unbiased
gene-Phum_PHUM334280	bh	0.497149	0.128488	0.434569	0.559819	-0.0887448	0.929285	0.497179	1	0	0	0	unbiased	no	unbiased
gene-Phum_PHUM334280	hb	0.466317	0.106944	0.414707	0.518659	-1.26174	0.207041	0.466561	0.358871	0	0	0	unbiased	no	unbiased
gene-Phum_PHUM335430	bh	0.175439	0.408754	0.0871687	0.321602	-3.78605	0.000153063	0.194736	0.000914575	1	0	1	paternal	yes	head
gene-Phum_PHUM335430	hb	0.701571	0.321485	0.555937	0.81531	2.65887	0.00784027	0.690939	0.0330804	1	1	1	maternal	yes	head
gene-Phum_PHUM335470	bh	0.215686	0.552818	0.0851389	0.448315	-2.33528	0.0195289	0.249713	0.0703627	0	0	0	paternal	no	unbiased
gene-Phum_PHUM335470	hb	0.847222	0.37612	0.726274	0.920573	4.55434	5.25492e-06	0.831356	3.74462e-05	1	1	0	maternal	no	unbiased
gene-Phum_PHUM338330	bh	0.194767	0.582184	0.071732	0.430879	-2.43793	0.0147715	0.232459	0.0564084	0	0	0	paternal	no	unbiased
gene-Phum_PHUM338330	hb	0.499323	0.444922	0.29427	0.704605	-0.00608278	0.995147	0.499399	1	0	0	0	unbiased	no	unbiased
gene-Phum_PHUM338370	bh	0.174627	0.783292	0.0435881	0.495511	-1.98289	0.0473797	0.237909	0.134057	0	0	0	paternal	no	unbiased
gene-Phum_PHUM338370	hb	0.5647	0.525094	0.316716	0.78405	0.495646	0.620144	0.555156	0.781269	0	1	0	unbiased	no	unbiased
gene-Phum_PHUM338390	bh	0.217822	0.866503	0.0484887	0.603462	-1.47536	0.140115	0.289924	0.276778	0	0	0	paternal	no	unbiased
gene-Phum_PHUM338390	hb	0.630872	0.610214	0.340732	0.849663	0.878317	0.379772	0.607089	0.547736	0	1	0	maternal	no	unbiased
gene-Phum_PHUM338970	bh	0.572056	0.0672049	0.539548	0.603953	4.31877	1.56901e-05	0.571852	0.000105552	1	1	0	unbiased	no	unbiased
gene-Phum_PHUM338970	hb	0.499447	0.0642314	0.468018	0.53088	-0.0344517	0.972517	0.499448	1	0	0	0	unbiased	no	unbiased
gene-Phum_PHUM343930	bh	0.342105	0.960851	0.0732938	0.773697	-0.68057	0.496144	0.396365	0.660622	0	0	0	paternal	no	unbiased
gene-Phum_PHUM343930	hb	0.610294	0.855783	0.226399	0.893391	0.524138	0.600182	0.576695	0.760706	0	1	0	unbiased	no	unbiased
gene-Phum_PHUM347080	bh	0.24	0.787565	0.0631933	0.596504	-1.4636	0.143303	0.299899	0.280199	0	0	0	paternal	no	unbiased
gene-Phum_PHUM347080	hb	0.520833	0.48591	0.295466	0.738029	0.171599	0.863753	0.518109	0.991563	0	1	0	unbiased	no	unbiased
gene-Phum_PHUM349830	bh	1.30032e-09	4567.39	0	1	-0.00447973	0.996426	0.333333	1	0	0	0	paternal	no	unbiased
gene-Phum_PHUM349830	hb	0.801428	0.619888	0.544949	0.931515	2.2508	0.0243984	0.759297	0.084366	0	1	0	maternal	no	unbiased
gene-Phum_PHUM350940	bh	0.220183	0.852083	0.0504671	0.599997	-1.48412	0.137776	0.290216	0.273844	0	0	0	paternal	no	unbiased
gene-Phum_PHUM350940	hb	0.864	0.96184	0.490938	0.976663	1.92227	0.0545716	0.7772	0.147053	0	1	0	maternal	no	unbiased
gene-Phum_PHUM351640	bh	0.73913	0.67924	0.428045	0.914725	1.53326	0.125211	0.693967	0.259039	0	1	0	maternal	no	unbiased
gene-Phum_PHUM351640	hb	0.375439	0.580331	0.161598	0.652143	-0.877007	0.380483	0.396393	0.547941	0	0	0	paternal	no	unbiased
gene-Phum_PHUM351810	bh	0.674157	0.458433	0.457239	0.835561	1.58594	0.112752	0.655652	0.241039	0	1	0	maternal	no	unbiased
gene-Phum_PHUM351810	hb	0.350133	0.379068	0.20401	0.531086	-1.63152	0.102781	0.361743	0.226549	0	0	0	paternal	no	unbiased
gene-Phum_PHUM353480	bh	0.388889	0.61123	0.161113	0.678307	-0.739469	0.459622	0.409436	0.622093	0	0	0	unbiased	no	unbiased
gene-Phum_PHUM353480	hb	2.35831e-09	4809.51	0	1	-0.00413042	0.996704	0.333333	1	0	0	0	paternal	no	unbiased
gene-Phum_PHUM354400	bh	0.371667	0.496465	0.182705	0.610159	-1.05762	0.290227	0.388177	0.459208	0	0	0	paternal	no	unbiased
gene-Phum_PHUM354400	hb	0.636496	0.466807	0.412235	0.813833	1.20005	0.230122	0.620855	0.386692	0	1	0	maternal	no	unbiased
gene-Phum_PHUM354410	bh	0.303665	0.835985	0.0781028	0.69181	-0.992728	0.320843	0.357859	0.489053	0	0	0	paternal	no	unbiased
gene-Phum_PHUM354410	hb	0.915344	1.38826	0.415754	0.99395	1.71489	0.0863659	0.775016	0.200686	0	1	0	maternal	no	unbiased
gene-Phum_PHUM354630	bh	0.0045045	1.10689	0.000516648	0.0381001	-4.87686	1.07786e-06	0.0143738	8.03801e-06	1	0	1	paternal	yes	head
gene-Phum_PHUM354630	hb	0.99705	1.10603	0.974797	0.999662	5.26482	1.40326e-07	0.990503	1.07137e-06	1	1	1	maternal	yes	head
gene-Phum_PHUM355660	bh	0.2	2.54588	0.00169881	0.973495	-0.544524	0.586081	0.391731	0.746095	0	0	0	paternal	no	unbiased
gene-Phum_PHUM355660	hb	0.709877	0.881511	0.303023	0.932297	1.01506	0.310078	0.648399	0.478037	0	1	0	maternal	no	unbiased
gene-Phum_PHUM359090	bh	0.157895	0.759713	0.0405826	0.45389	-2.20343	0.0275643	0.217456	0.0924908	0	0	0	paternal	no	unbiased
gene-Phum_PHUM359090	hb	0.941176	0.880121	0.74031	0.988987	3.15024	0.00163139	0.890158	0.0083925	1	1	0	maternal	no	unbiased
gene-Phum_PHUM359140	bh	0.848101	0.372394	0.729069	0.920537	4.61818	3.87112e-06	0.832569	2.84276e-05	1	1	0	maternal	no	unbiased
gene-Phum_PHUM359140	hb	0.295455	0.39255	0.16268	0.475107	-2.21383	0.0268408	0.311081	0.0912398	0	0	0	paternal	no	unbiased
gene-Phum_PHUM359150	bh	0.760563	0.343333	0.618421	0.861606	3.36633	0.000761758	0.746863	0.00409392	1	1	0	maternal	no	unbiased
gene-Phum_PHUM359150	hb	0.557895	0.255039	0.433584	0.675351	0.912105	0.361713	0.55561	0.532292	0	1	0	unbiased	no	unbiased
gene-Phum_PHUM361660	bh	0.695035	0.643141	0.392512	0.889368	1.28085	0.200246	0.658972	0.355419	0	1	0	maternal	no	unbiased
gene-Phum_PHUM361660	hb	0.659864	0.612113	0.368878	0.865577	1.08262	0.278976	0.63144	0.447291	0	1	0	maternal	no	unbiased
gene-Phum_PHUM361870	bh	4.67494e-10	7041.41	0	1	-0.00305104	0.997566	0.333333	1	0	0	0	paternal	no	unbiased
gene-Phum_PHUM361870	hb	0.847458	0.709871	0.580172	0.957144	2.41565	0.0157072	0.794925	0.0585671	0	1	0	maternal	no	unbiased
gene-Phum_PHUM362390	bh	0.570918	0.595166	0.29299	0.810321	0.479861	0.631326	0.558076	0.787725	0	1	0	unbiased	no	unbiased
gene-Phum_PHUM362390	hb	0.776928	0.731756	0.453544	0.93596	1.70528	0.0881413	0.722144	0.202852	0	1	0	maternal	no	unbiased
gene-Phum_PHUM362510	bh	1	0.563394	1	1	51.5773	0	1	0	1	1	1	maternal	yes	body
gene-Phum_PHUM362510	hb	3.12996e-13	0.509628	1.15277e-13	8.49836e-13	-56.4973	0	4.26037e-13	0	1	0	1	paternal	yes	body
gene-Phum_PHUM363890	bh	0.141026	1.00821	0.0222513	0.542213	-1.79209	0.0731191	0.235163	0.18036	0	0	0	paternal	no	unbiased
gene-Phum_PHUM363890	hb	1	9680.52	0	1	0.00210233	0.998323	0.666667	1	0	1	0	maternal	no	unbiased
gene-Phum_PHUM375910	bh	1.6824e-09	6612.18	0	1	-0.00305543	0.997562	0.333333	1	0	0	0	paternal	no	unbiased
gene-Phum_PHUM375910	hb	0.861111	1.01077	0.460947	0.978239	1.8051	0.0710587	0.766766	0.175901	0	1	0	maternal	no	unbiased
gene-Phum_PHUM381330	bh	0.296642	0.423592	0.155308	0.491722	-2.03814	0.0415355	0.314557	0.12409	0	0	0	paternal	no	unbiased
gene-Phum_PHUM381330	hb	0.790972	0.410568	0.628572	0.894305	3.24135	0.00118964	0.771283	0.00621977	1	1	0	maternal	no	unbiased
gene-Phum_PHUM381550	bh	0.342593	0.849518	0.0897422	0.733658	-0.767214	0.442954	0.388664	0.607878	0	0	0	paternal	no	unbiased
gene-Phum_PHUM381550	hb	0.671875	0.788719	0.303818	0.905727	0.90866	0.36353	0.62714	0.532292	0	1	0	maternal	no	unbiased
gene-Phum_PHUM388700	bh	0.439394	0.623637	0.187562	0.726847	-0.390647	0.696058	0.451268	0.847818	0	0	0	unbiased	no	unbiased
gene-Phum_PHUM388700	hb	0.65	0.630115	0.3507	0.864601	0.982422	0.325892	0.621767	0.493713	0	1	0	maternal	no	unbiased
gene-Phum_PHUM394380	bh	0.998958	0.456071	0.997456	0.999573	15.0529	3.30306e-51	0.998662	4.18098e-50	1	1	1	maternal	yes	maternal
gene-Phum_PHUM394380	hb	0.995489	0.323052	0.991536	0.9976	16.7052	1.20093e-62	0.994875	1.5826e-61	1	1	1	maternal	yes	maternal
gene-Phum_PHUM394620	bh	0.34375	0.434368	0.182728	0.551002	-1.48866	0.136576	0.35916	0.273153	0	0	0	paternal	no	unbiased
gene-Phum_PHUM394620	hb	0.894992	0.50748	0.75917	0.95841	4.22239	2.41728e-05	0.870857	0.000159276	1	1	0	maternal	no	unbiased
gene-Phum_PHUM395570	bh	0.310868	0.0776331	0.279242	0.344364	-10.2542	1.13304e-24	0.311491	1.1354e-23	1	0	1	paternal	yes	head
gene-Phum_PHUM395570	hb	0.709276	0.0614619	0.683825	0.733476	14.5109	1.03305e-47	0.708859	1.29065e-46	1	1	1	maternal	yes	head
gene-Phum_PHUM397360	bh	0.184615	1.4589	0.0128082	0.798027	-1.01815	0.308605	0.331817	0.476925	0	0	0	paternal	no	unbiased
gene-Phum_PHUM397360	hb	0.101852	1.45187	0.00654542	0.661232	-1.49932	0.13379	0.256543	0.270331	0	0	0	paternal	no	unbiased
gene-Phum_PHUM397400	bh	0.191358	0.81491	0.0457207	0.538917	-1.76855	0.076969	0.258665	0.187929	0	0	0	paternal	no	unbiased
gene-Phum_PHUM397400	hb	0.87	0.857883	0.554665	0.972943	2.21587	0.0267002	0.799203	0.0910838	0	1	0	maternal	no	unbiased
gene-Phum_PHUM399890	bh	6.6904e-13	0.582677	2.13539e-13	2.09617e-12	-48.1106	0	9.92917e-13	0	1	0	1	paternal	yes	head
gene-Phum_PHUM399890	hb	1	0.57222	1	1	49.5305	0	1	0	1	1	1	maternal	yes	head
gene-Phum_PHUM399900	bh	0.722222	0.338583	0.572462	0.834674	2.82209	0.00477117	0.709786	0.0217529	1	1	0	maternal	no	unbiased
gene-Phum_PHUM399900	hb	0.259259	0.4894	0.118258	0.477361	-2.14512	0.0319431	0.28496	0.102331	0	0	0	paternal	no	unbiased
gene-Phum_PHUM400340	bh	0.688172	0.453407	0.47575	0.842938	1.74586	0.0808348	0.668953	0.193923	0	1	0	maternal	no	unbiased
gene-Phum_PHUM400340	hb	0.252886	0.437043	0.125663	0.443569	-2.47865	0.0131879	0.274039	0.0517827	0	0	0	paternal	no	unbiased
gene-Phum_PHUM400350	bh	0.99705	4.48308	0.0490966	1	1.29889	0.19398	0.682049	0.346846	0	1	0	maternal	no	unbiased
gene-Phum_PHUM400350	hb	0.43865	0.499729	0.226866	0.675421	-0.493551	0.621623	0.446979	0.781269	0	0	0	unbiased	no	unbiased
gene-Phum_PHUM400410	bh	0.621849	0.636952	0.320604	0.851423	0.780911	0.434855	0.597958	0.59847	0	1	0	unbiased	no	unbiased
gene-Phum_PHUM400410	hb	0.289389	0.595844	0.112427	0.566965	-1.5077	0.131632	0.322927	0.268547	0	0	0	paternal	no	unbiased
gene-Phum_PHUM400420	bh	0.501976	0.403251	0.313792	0.689603	0.0196036	0.98436	0.50179	1	0	1	0	unbiased	no	unbiased
gene-Phum_PHUM400420	hb	0.484685	0.385216	0.306552	0.666796	-0.159081	0.873605	0.486011	0.99811	0	0	0	unbiased	no	unbiased
gene-Phum_PHUM407260	bh	5.60292e-13	0.559986	1.86962e-13	1.6791e-12	-50.3768	0	8.08783e-13	0	1	0	1	paternal	yes	head
gene-Phum_PHUM407260	hb	1	0.512267	1	1	55.2904	0	1	0	1	1	1	maternal	yes	head
gene-Phum_PHUM407270	bh	0.60076	0.374844	0.419203	0.758288	1.09015	0.275649	0.59275	0.443435	0	1	0	unbiased	no	unbiased
gene-Phum_PHUM407270	hb	0.547619	0.348844	0.379266	0.705739	0.547682	0.58391	0.544208	0.745979	0	1	0	unbiased	no	unbiased
gene-Phum_PHUM414140	bh	0.617391	0.641944	0.314385	0.850265	0.745377	0.456044	0.594014	0.619653	0	1	0	unbiased	no	unbiased
gene-Phum_PHUM414140	hb	0.237705	0.503185	0.104189	0.455349	-2.31586	0.0205662	0.265748	0.0731232	0	0	0	paternal	no	unbiased
gene-Phum_PHUM414890	bh	0.559322	0.597707	0.282302	0.803749	0.398876	0.689984	0.548458	0.845068	0	1	0	unbiased	no	unbiased
gene-Phum_PHUM414890	hb	0.734615	0.554513	0.482842	0.891388	1.83615	0.0663362	0.702948	0.167495	0	1	0	maternal	no	unbiased
gene-Phum_PHUM415010	bh	2.9575e-10	7861.32	0	1	-0.00279107	0.997773	0.333333	1	0	0	0	paternal	no	unbiased
gene-Phum_PHUM415010	hb	0.982301	1.38635	0.785697	0.998811	2.89708	0.0037665	0.92227	0.0178491	1	1	0	maternal	no	unbiased
gene-Phum_PHUM415020	bh	0.25848	0.858692	0.0608312	0.65229	-1.22732	0.219704	0.323867	0.37228	0	0	0	paternal	no	unbiased
gene-Phum_PHUM415020	hb	0.992933	3.48851	0.131	0.999992	1.41757	0.156317	0.707975	0.298959	0	1	0	maternal	no	unbiased
gene-Phum_PHUM415190	bh	1	0.70651	1	1	39.3142	0	1	0	1	1	1	maternal	yes	body
gene-Phum_PHUM415190	hb	1.0864e-12	0.707721	2.71378e-13	4.34912e-12	-38.9252	0	1.9023e-12	0	1	0	1	paternal	yes	body
gene-Phum_PHUM415210	bh	0.45749	0.948822	0.116078	0.84412	-0.179646	0.857431	0.472562	0.98925	0	0	0	unbiased	no	unbiased
gene-Phum_PHUM415210	hb	0.428571	0.802419	0.134657	0.783305	-0.358519	0.719955	0.448844	0.867916	0	0	0	unbiased	no	unbiased
gene-Phum_PHUM417190	bh	0.00313972	0.51893	0.00113775	0.00863385	-11.1007	1.24487e-28	0.00430377	1.33062e-27	1	0	0	paternal	no	unbiased
gene-Phum_PHUM417190	hb	1	6023.79	0	1	0.00427113	0.996592	0.666667	1	0	1	0	maternal	no	unbiased
gene-Phum_PHUM417620	bh	6.37132e-13	0.675823	1.69421e-13	2.39602e-12	-41.552	0	1.06753e-12	0	1	0	1	paternal	yes	head
gene-Phum_PHUM417620	hb	1	0.596472	1	1	45.8691	0	1	0	1	1	1	maternal	yes	head
gene-Phum_PHUM418720	bh	0.640351	0.780412	0.278344	0.89153	0.739209	0.45978	0.603408	0.622093	0	1	0	maternal	no	unbiased
gene-Phum_PHUM418720	hb	0.722892	0.980673	0.276231	0.946896	0.977747	0.328199	0.648673	0.495068	0	1	0	maternal	no	unbiased
gene-Phum_PHUM420680	bh	0.666667	0.9375	0.241528	0.92626	0.739357	0.45969	0.611485	0.622093	0	1	0	maternal	no	unbiased
gene-Phum_PHUM420680	hb	1	8122.47	0	1	0.00254422	0.99797	0.666667	1	0	1	0	maternal	no	unbiased
gene-Phum_PHUM422780	bh	0.928571	0.879304	0.698791	0.986458	2.91702	0.00353391	0.871273	0.0169127	1	1	0	maternal	no	unbiased
gene-Phum_PHUM422780	hb	1.92463e-11	11459.6	0	1	-0.00215311	0.998282	0.333333	1	0	0	0	paternal	no	unbiased
gene-Phum_PHUM423440	bh	1.01513e-09	7314.4	0	1	-0.00283116	0.997741	0.333333	1	0	0	0	paternal	no	unbiased
gene-Phum_PHUM423440	hb	0.919192	1.25137	0.494694	0.992491	1.943	0.0520159	0.802125	0.143018	0	1	0	maternal	no	unbiased
gene-Phum_PHUM423730	bh	0.64	0.290609	0.501445	0.758587	1.97986	0.0477193	0.633344	0.134622	0	1	0	maternal	no	unbiased
gene-Phum_PHUM423730	hb	0.597701	0.304982	0.449706	0.729808	1.2981	0.194254	0.592405	0.346846	0	1	0	unbiased	no	unbiased
gene-Phum_PHUM424200	bh	0.457746	0.252892	0.3396	0.580844	-0.669923	0.502907	0.459397	0.667305	0	0	0	unbiased	no	unbiased
gene-Phum_PHUM424200	hb	0.498715	0.21531	0.394809	0.602731	-0.023879	0.980949	0.498752	1	0	0	0	unbiased	no	unbiased
gene-Phum_PHUM424390	bh	1	7369.94	0	1	0.00311626	0.997514	0.666667	1	0	1	0	maternal	no	unbiased
gene-Phum_PHUM424390	hb	0.942731	0.523007	0.855196	0.97867	5.35562	8.52654e-08	0.925533	6.56202e-07	1	1	0	maternal	no	unbiased
gene-Phum_PHUM424430	bh	0.996654	5.88082	0.002931	1	0.968695	0.332698	0.666528	0.500086	0	1	0	maternal	no	unbiased
gene-Phum_PHUM424430	hb	0.752298	0.874666	0.353564	0.944024	1.27009	0.204052	0.683295	0.357514	0	1	0	maternal	no	unbiased
gene-Phum_PHUM424480	bh	0.997303	6.95577	0.000443661	1	0.850093	0.395273	0.665916	0.560845	0	1	0	maternal	no	unbiased
gene-Phum_PHUM424480	hb	0.683729	0.90324	0.269069	0.926986	0.853554	0.393352	0.626595	0.558943	0	1	0	maternal	no	unbiased
gene-Phum_PHUM424520	bh	0.522802	0.0701164	0.488463	0.556926	1.30169	0.193022	0.52273	0.346846	0	1	0	unbiased	no	unbiased
gene-Phum_PHUM424520	hb	0.497703	0.0630287	0.466868	0.528556	-0.145764	0.884107	0.497709	1	0	0	0	unbiased	no	unbiased
gene-Phum_PHUM424590	bh	0.320313	0.644795	0.117522	0.625144	-1.16678	0.243298	0.354326	0.404236	0	0	0	paternal	no	unbiased
gene-Phum_PHUM424590	hb	0.545455	0.595015	0.272121	0.793889	0.306415	0.759289	0.537155	0.902074	0	1	0	unbiased	no	unbiased
gene-Phum_PHUM424730	bh	0.789855	1.28513	0.232409	0.979018	1.03028	0.302876	0.667094	0.471149	0	1	0	maternal	no	unbiased
gene-Phum_PHUM424730	hb	0.883929	2.566	0.0474665	0.999141	0.79118	0.428839	0.643512	0.59616	0	1	0	maternal	no	unbiased
gene-Phum_PHUM427840	bh	0.000622278	0.856356	0.000116218	0.0033246	-8.61966	6.71524e-18	0.00135437	6.3961e-17	1	0	1	paternal	yes	head
gene-Phum_PHUM427840	hb	0.998802	0.605718	0.996085	0.999634	11.1046	1.19209e-28	0.998174	1.28853e-27	1	1	1	maternal	yes	head
gene-Phum_PHUM428010	bh	0.993453	0.722097	0.973582	0.998402	6.95506	3.524e-12	0.988479	3.1982e-11	1	1	0	maternal	no	unbiased
gene-Phum_PHUM428010	hb	2.38231e-11	7224.76	0	1	-0.00338563	0.997299	0.333333	1	0	0	0	paternal	no	unbiased
gene-Phum_PHUM428020	bh	0.980296	1.23062	0.816834	0.998201	3.17484	0.0014992	0.931777	0.00779584	1	1	1	maternal	yes	body
gene-Phum_PHUM428020	hb	0.0142857	1.22723	0.00130606	0.138384	-3.45013	0.000560311	0.0513252	0.00315216	1	0	1	paternal	yes	body
gene-Phum_PHUM428030	bh	0.86962	0.942455	0.512604	0.976905	2.01347	0.0440652	0.786377	0.126918	0	1	0	maternal	no	unbiased
gene-Phum_PHUM428030	hb	0.0989446	1.08502	0.0129247	0.479409	-2.03592	0.0417587	0.197093	0.124117	0	0	0	paternal	no	unbiased
gene-Phum_PHUM430580	bh	0.765714	0.822184	0.394799	0.942444	1.44039	0.149757	0.700986	0.289871	0	1	0	maternal	no	unbiased
gene-Phum_PHUM430580	hb	0.180769	0.742401	0.0489753	0.485987	-2.03548	0.0418023	0.238577	0.124117	0	0	0	paternal	no	unbiased
gene-Phum_PHUM431290	bh	0.218182	0.513233	0.0926069	0.432815	-2.48677	0.0128909	0.247868	0.0508238	0	0	0	paternal	no	unbiased
gene-Phum_PHUM431290	hb	1	5089.83	0	1	0.00423176	0.996624	0.666667	1	0	1	0	maternal	no	unbiased
gene-Phum_PHUM431970	bh	1	0.564043	1	1	50.4314	0	1	0	1	1	1	maternal	yes	body
gene-Phum_PHUM431970	hb	3.23785e-13	0.509192	1.19353e-13	8.78379e-13	-56.4791	0	4.40506e-13	0	1	0	1	paternal	yes	body
gene-Phum_PHUM432560	bh	0.459662	0.131782	0.396519	0.524128	-1.22704	0.219808	0.460103	0.37228	0	0	0	unbiased	no	unbiased
gene-Phum_PHUM432560	hb	0.597005	0.111546	0.543484	0.648312	3.52323	0.000426317	0.596267	0.00247058	1	1	0	unbiased	no	unbiased
gene-Phum_PHUM433310	bh	0.963636	1.11694	0.748	0.995791	2.93403	0.00334595	0.902476	0.016094	1	1	1	maternal	yes	maternal
gene-Phum_PHUM433310	hb	0.866828	0.635185	0.652095	0.957635	2.94906	0.00318741	0.825519	0.0154085	1	1	1	maternal	yes	maternal
gene-Phum_PHUM433670	bh	0.129032	0.664733	0.0387019	0.352815	-2.87264	0.00407051	0.173516	0.0189171	1	0	1	paternal	yes	head
gene-Phum_PHUM433670	hb	0.845745	0.560202	0.646487	0.942653	3.03749	0.00238558	0.811628	0.0120153	1	1	1	maternal	yes	head
gene-Phum_PHUM433840	bh	0.663366	0.287804	0.528531	0.775985	2.35692	0.0184271	0.65596	0.0670996	0	1	0	maternal	no	unbiased
gene-Phum_PHUM433840	hb	0.574879	0.271768	0.442538	0.697293	1.11046	0.266802	0.57157	0.432536	0	1	0	unbiased	no	unbiased
gene-Phum_PHUM433950	bh	0.720539	0.776336	0.360209	0.92192	1.22001	0.222462	0.667556	0.376114	0	1	0	maternal	no	unbiased
gene-Phum_PHUM433950	hb	0.280899	0.707983	0.0888605	0.610072	-1.32773	0.184268	0.32661	0.336369	0	0	0	paternal	no	unbiased
gene-Phum_PHUM436550	bh	0.79602	0.564895	0.563266	0.921924	2.41036	0.0159367	0.760403	0.0591933	0	1	0	maternal	no	unbiased
gene-Phum_PHUM436550	hb	0.923372	0.750962	0.734428	0.98131	3.3145	0.000918074	0.879703	0.00485268	1	1	0	maternal	no	unbiased
gene-Phum_PHUM436570	bh	0.997006	0.981722	0.979846	0.999562	5.91628	3.29304e-09	0.992138	2.70761e-08	1	1	1	maternal	yes	unbiased
gene-Phum_PHUM436570	bh	0.997006	0.981722	0.979846	0.999562	5.91628	3.29304e-09	0.992138	2.70761e-08	1	1	1	maternal	yes	unbiased
gene-Phum_PHUM436570	hb	0.576923	0.112329	0.522483	0.629557	2.76113	0.00576025	0.576321	0.0254191	1	1	1	unbiased	no	unbiased
gene-Phum_PHUM436570	hb	0.576923	0.112329	0.522483	0.629557	2.76113	0.00576025	0.576321	0.0254191	1	1	1	unbiased	no	unbiased
gene-Phum_PHUM437870	bh	0.000765501	5.80335	8.7995e-09	0.985228	-1.23622	0.216377	0.328665	0.369724	0	0	0	paternal	no	unbiased
gene-Phum_PHUM437870	hb	0.949591	0.746074	0.813601	0.987849	3.93508	8.31702e-05	0.917014	0.000516192	1	1	0	maternal	no	unbiased
gene-Phum_PHUM437890	bh	2.2513e-10	9489.27	0	1	-0.002341	0.998132	0.333333	1	0	0	0	paternal	no	unbiased
gene-Phum_PHUM437890	hb	0.984925	2.17646	0.478442	0.999785	1.92032	0.0548175	0.821051	0.147303	0	1	0	maternal	no	unbiased
gene-Phum_PHUM438340	bh	1	1119838688064630	0	1	1.28626	0.198354	0.666667	0.352711	0	1	0	maternal	no	unbiased
gene-Phum_PHUM438340	hb	0.999447	8.45129e+08	0	1	8.87439e-09	1	0.666482	1	0	1	0	maternal	no	unbiased
gene-Phum_PHUM440030	bh	0.786802	0.639884	0.512899	0.928236	2.04061	0.0412893	0.742646	0.123739	0	1	0	maternal	no	unbiased
gene-Phum_PHUM440030	hb	0.644351	0.497036	0.406158	0.827566	1.19569	0.231817	0.626025	0.388516	0	1	0	maternal	no	unbiased
gene-Phum_PHUM440040	bh	0.751592	0.359704	0.599196	0.859619	3.07787	0.00208483	0.736802	0.0105558	1	1	0	maternal	no	unbiased
gene-Phum_PHUM440040	hb	0.690432	0.364919	0.521714	0.82015	2.19813	0.0279401	0.677432	0.0933277	0	1	0	maternal	no	unbiased
gene-Phum_PHUM440070	bh	0.606383	0.315804	0.453427	0.740986	1.36836	0.1712	0.600265	0.318558	0	1	0	maternal	no	unbiased
gene-Phum_PHUM440070	hb	0.878049	0.504816	0.728032	0.950898	3.91049	9.21073e-05	0.852326	0.000564377	1	1	0	maternal	no	unbiased
gene-Phum_PHUM440250	bh	7.20883e-13	0.693115	1.85304e-13	2.80443e-12	-40.3372	0	1.23687e-12	0	1	0	1	paternal	yes	head
gene-Phum_PHUM440250	hb	1	0.722025	1	1	38.4967	0	1	0	1	1	1	maternal	yes	head
gene-Phum_PHUM442600	bh	1	4106.22	0	1	0.00490424	0.996087	0.666667	1	0	1	0	maternal	no	unbiased
gene-Phum_PHUM442600	hb	0.382301	0.45998	0.200794	0.603902	-1.04307	0.296914	0.395666	0.465198	0	0	0	paternal	no	unbiased
gene-Phum_PHUM444990	bh	0.954733	0.547842	0.878157	0.984056	5.56518	2.61875e-08	0.938982	2.04816e-07	1	1	1	maternal	yes	maternal
gene-Phum_PHUM444990	hb	0.937365	0.481564	0.853448	0.974657	5.61867	1.92434e-08	0.921823	1.52993e-07	1	1	1	maternal	yes	maternal
gene-Phum_PHUM446200	bh	0.352113	0.851918	0.0928356	0.742683	-0.715756	0.474142	0.395877	0.637045	0	0	0	paternal	no	unbiased
gene-Phum_PHUM446200	hb	0.831683	0.91183	0.452754	0.967225	1.75208	0.0797593	0.750554	0.191821	0	1	0	maternal	no	unbiased
gene-Phum_PHUM446310	bh	0.876963	0.724314	0.632825	0.967188	2.71151	0.00669778	0.825659	0.0290237	1	1	0	maternal	no	unbiased
gene-Phum_PHUM446310	hb	0.0237288	1.77871	0.000743609	0.442542	-2.08975	0.0366403	0.155672	0.112613	0	0	0	paternal	no	unbiased
gene-Phum_PHUM446350	bh	0.332703	0.871397	0.0828765	0.733396	-0.798699	0.424465	0.382992	0.592649	0	0	0	paternal	no	unbiased
gene-Phum_PHUM446350	hb	0.897196	1.2272	0.440579	0.989766	1.76536	0.0775028	0.775847	0.188754	0	1	0	maternal	no	unbiased
gene-Phum_PHUM447150	bh	0.641509	0.303926	0.49656	0.764517	1.91468	0.0555328	0.634195	0.148192	0	1	0	maternal	no	unbiased
gene-Phum_PHUM447150	hb	0.575758	0.373735	0.394813	0.738442	0.817107	0.413867	0.569671	0.581994	0	1	0	unbiased	no	unbiased
gene-Phum_PHUM449610	bh	0.684685	0.411651	0.492142	0.829517	1.8836	0.0596194	0.668781	0.155853	0	1	0	maternal	no	unbiased
gene-Phum_PHUM449610	hb	0.548718	0.289997	0.407843	0.682194	0.674118	0.500236	0.546252	0.664678	0	1	0	unbiased	no	unbiased
gene-Phum_PHUM450140	bh	0.680851	0.770889	0.320118	0.906243	0.982873	0.32567	0.635737	0.493713	0	1	0	maternal	no	unbiased
gene-Phum_PHUM450140	hb	0.886957	1.62225	0.246098	0.994725	1.26985	0.204137	0.70926	0.357514	0	1	0	maternal	no	unbiased
gene-Phum_PHUM450150	bh	0.406926	0.689325	0.150877	0.725989	-0.546456	0.584752	0.427931	0.746063	0	0	0	unbiased	no	unbiased
gene-Phum_PHUM450150	hb	0.914773	1.3894	0.413426	0.993919	1.70819	0.0876017	0.774039	0.202093	0	1	0	maternal	no	unbiased
gene-Phum_PHUM450760	bh	0.169492	1.07936	0.0240154	0.628615	-1.47238	0.140918	0.274041	0.277149	0	0	0	paternal	no	unbiased
gene-Phum_PHUM450760	hb	1	7820.71	0	1	0.00261972	0.99791	0.666667	1	0	1	0	maternal	no	unbiased
gene-Phum_PHUM451790	bh	0.268041	0.899856	0.0590631	0.681159	-1.11638	0.264259	0.336088	0.42942	0	0	0	paternal	no	unbiased
gene-Phum_PHUM451790	hb	0.737864	0.879495	0.334282	0.940401	1.17669	0.239317	0.670849	0.39831	0	1	0	maternal	no	unbiased
gene-Phum_PHUM452400	bh	0.103659	0.954043	0.0175136	0.428658	-2.26113	0.0237509	0.183277	0.082784	0	0	0	paternal	no	unbiased
gene-Phum_PHUM452400	hb	0.870504	0.940823	0.515355	0.977009	2.02527	0.0428398	0.787623	0.125037	0	1	0	maternal	no	unbiased
gene-Phum_PHUM452490	bh	0.0882353	1.22011	0.00877758	0.513994	-1.91408	0.0556105	0.203669	0.148192	0	0	0	paternal	no	unbiased
gene-Phum_PHUM452490	hb	0.937282	1.32278	0.527906	0.995018	2.04444	0.0409104	0.820069	0.123032	0	1	0	maternal	no	unbiased
gene-Phum_PHUM452880	bh	0.514469	0.89497	0.15496	0.859604	0.0646882	0.948422	0.509678	1	0	1	0	unbiased	no	unbiased
gene-Phum_PHUM452880	hb	0.423773	0.811443	0.130369	0.782976	-0.378715	0.7049	0.445706	0.853595	0	0	0	unbiased	no	unbiased
gene-Phum_PHUM452970	bh	0.0652174	1.36573	0.00477595	0.50355	-1.94957	0.0512277	0.191181	0.14202	0	0	0	paternal	no	unbiased
gene-Phum_PHUM452970	hb	0.902439	1.20378	0.466367	0.989889	1.84804	0.0645971	0.786232	0.164834	0	1	0	maternal	no	unbiased
gene-Phum_PHUM454550	bh	0.930233	1.42241	0.450757	0.995405	1.82104	0.0686013	0.792131	0.171414	0	1	0	maternal	no	unbiased
gene-Phum_PHUM454550	hb	0.0828025	1.1919	0.00865482	0.482811	-2.01767	0.0436255	0.191423	0.126409	0	0	0	paternal	no	unbiased
gene-Phum_PHUM454900	bh	0.253247	0.694357	0.0800045	0.569435	-1.55737	0.119383	0.300895	0.251868	0	0	0	paternal	no	unbiased
gene-Phum_PHUM454900	hb	0.920213	1.00853	0.615042	0.988131	2.42456	0.0153271	0.841129	0.0575965	0	1	0	maternal	no	unbiased
gene-Phum_PHUM457750	bh	0.509174	0.250508	0.388342	0.628944	0.146508	0.883521	0.50882	1	0	1	0	unbiased	no	unbiased
gene-Phum_PHUM457750	hb	0.602484	0.210557	0.500786	0.69604	1.9749	0.04828	0.59977	0.135805	0	1	0	unbiased	no	unbiased
gene-Phum_PHUM457930	bh	0.379237	0.597894	0.159141	0.66353	-0.824205	0.409823	0.400636	0.578079	0	0	0	unbiased	no	unbiased
gene-Phum_PHUM457930	hb	0.926829	1.09109	0.598801	0.990783	2.327	0.0199652	0.838805	0.0713997	0	1	0	maternal	no	unbiased
gene-Phum_PHUM458210	bh	0.272727	0.504839	0.122357	0.502159	-1.94286	0.0520334	0.299081	0.143018	0	0	0	paternal	no	unbiased
gene-Phum_PHUM458210	hb	0.545455	0.451544	0.331217	0.744089	0.403774	0.686379	0.540253	0.844369	0	1	0	unbiased	no	unbiased
gene-Phum_PHUM458220	bh	0.329412	0.747932	0.101856	0.680283	-0.950416	0.341901	0.370517	0.507867	0	0	0	paternal	no	unbiased
gene-Phum_PHUM458220	hb	0.735294	1.25985	0.190371	0.970428	0.810933	0.417404	0.632031	0.585339	0	1	0	maternal	no	unbiased
gene-Phum_PHUM459000	bh	0.539419	0.832364	0.186426	0.856855	0.189826	0.849446	0.527567	0.983353	0	1	0	unbiased	no	unbiased
gene-Phum_PHUM459000	hb	0.197802	0.978582	0.0349564	0.626656	-1.43073	0.152507	0.286471	0.293424	0	0	0	paternal	no	unbiased
gene-Phum_PHUM462890	bh	0.554645	0.662623	0.253646	0.820269	0.331192	0.740499	0.542853	0.88823	0	1	0	unbiased	no	unbiased
gene-Phum_PHUM462890	hb	0.592511	0.601775	0.308935	0.825464	0.622085	0.533886	0.575637	0.70068	0	1	0	unbiased	no	unbiased
gene-Phum_PHUM467330	bh	0.217949	1.18663	0.026509	0.740407	-1.07672	0.281606	0.328288	0.450009	0	0	0	paternal	no	unbiased
gene-Phum_PHUM467330	hb	0.993421	6.86371	0.00021701	1	0.730986	0.464787	0.664546	0.627985	0	1	0	maternal	no	unbiased
gene-Phum_PHUM467450	bh	0.875969	0.933445	0.531279	0.977781	2.09418	0.0362443	0.79501	0.112113	0	1	0	maternal	no	unbiased
gene-Phum_PHUM467450	hb	0.582278	0.797213	0.226116	0.869284	0.416619	0.676957	0.559226	0.835986	0	1	0	unbiased	no	unbiased
gene-Phum_PHUM467590	bh	0.733333	0.685605	0.417715	0.913359	1.47549	0.140082	0.688136	0.276778	0	1	0	maternal	no	unbiased
gene-Phum_PHUM467590	hb	0.619048	0.373106	0.438866	0.771497	1.30126	0.19317	0.609803	0.346846	0	1	0	maternal	no	unbiased
gene-Phum_PHUM467920	bh	1	5226.22	0	1	0.00412903	0.996706	0.666667	1	0	1	0	maternal	no	unbiased
gene-Phum_PHUM467920	hb	0.212717	0.634375	0.0722937	0.483687	-2.06286	0.039126	0.256233	0.119298	0	0	0	paternal	no	unbiased
gene-Phum_PHUM472490	bh	0.395349	0.624817	0.161176	0.689918	-0.680013	0.496496	0.415481	0.660622	0	0	0	unbiased	no	unbiased
gene-Phum_PHUM472490	hb	0.737374	0.647014	0.441331	0.908917	1.59558	0.110583	0.695874	0.237622	0	1	0	maternal	no	unbiased
gene-Phum_PHUM473500	bh	1	7208.22	0	1	0.0033802	0.997303	0.666667	1	0	1	0	maternal	no	unbiased
gene-Phum_PHUM473500	hb	0.988889	0.664512	0.960312	0.996955	6.75478	1.43048e-11	0.982052	1.2625e-10	1	1	0	maternal	no	unbiased
gene-Phum_PHUM474430	bh	0.767742	0.588565	0.510508	0.912868	2.03139	0.0422155	0.730373	0.124575	0	1	0	maternal	no	unbiased
gene-Phum_PHUM474430	hb	0.636364	0.484853	0.403554	0.819048	1.1542	0.24842	0.619655	0.409914	0	1	0	maternal	no	unbiased
gene-Phum_PHUM475230	bh	0.810345	0.692337	0.523806	0.943171	2.09761	0.0359396	0.759108	0.11189	0	1	0	maternal	no	unbiased
gene-Phum_PHUM475230	hb	0.678571	0.591441	0.398435	0.870616	1.26338	0.206453	0.649208	0.358743	0	1	0	maternal	no	unbiased
gene-Phum_PHUM475690	bh	0.377778	0.916986	0.0914339	0.785544	-0.544164	0.586328	0.418252	0.746095	0	0	0	unbiased	no	unbiased
gene-Phum_PHUM475690	hb	0.867089	0.698906	0.623781	0.962503	2.68342	0.00728732	0.817791	0.0312964	1	1	0	maternal	no	unbiased
gene-Phum_PHUM477850	bh	0.670732	0.879941	0.266362	0.919543	0.808572	0.418761	0.618879	0.585535	0	1	0	maternal	no	unbiased
gene-Phum_PHUM477850	hb	0.284574	0.855985	0.0691654	0.680445	-1.07698	0.281487	0.344728	0.450009	0	0	0	paternal	no	unbiased
gene-Phum_PHUM478170	bh	0.976744	1.69661	0.601656	0.999145	2.20302	0.0275934	0.859182	0.0924908	0	1	0	maternal	no	unbiased
gene-Phum_PHUM478170	hb	0.0470588	1.21458	0.00454722	0.348048	-2.47671	0.0132599	0.133218	0.0518539	0	0	0	paternal	no	unbiased
gene-Phum_PHUM483660	bh	0.380165	0.308981	0.250783	0.529153	-1.58212	0.113621	0.386701	0.242358	0	0	0	paternal	no	unbiased
gene-Phum_PHUM483660	hb	0.516129	0.265179	0.388124	0.642052	0.243377	0.807713	0.515435	0.949902	0	1	0	unbiased	no	unbiased
gene-Phum_PHUM483780	bh	0.196721	0.694293	0.0590946	0.488471	-2.0264	0.042724	0.248096	0.125037	0	0	0	paternal	no	unbiased
gene-Phum_PHUM483780	hb	0.690722	0.473537	0.468885	0.849618	1.69679	0.0897357	0.669742	0.205538	0	1	0	maternal	no	unbiased
gene-Phum_PHUM486510	bh	0.996169	0.417392	0.991359	0.998306	13.3224	1.71434e-40	0.995278	2.03604e-39	1	1	1	maternal	yes	body
gene-Phum_PHUM486510	hb	0.00122549	0.751483	0.000281227	0.00532338	-8.91995	4.66494e-19	0.0022767	4.53301e-18	1	0	1	paternal	yes	body
gene-Phum_PHUM489560	bh	0.387833	0.826142	0.111487	0.761837	-0.552485	0.580616	0.420386	0.743553	0	0	0	unbiased	no	unbiased
gene-Phum_PHUM489560	hb	0.831266	0.868267	0.473238	0.964305	1.83656	0.0662751	0.75627	0.167495	0	1	0	maternal	no	unbiased
gene-Phum_PHUM490660	bh	0.214973	0.764157	0.0577077	0.550457	-1.69494	0.090086	0.274379	0.205839	0	0	0	paternal	no	unbiased
gene-Phum_PHUM490660	hb	0.785857	0.73847	0.463255	0.939772	1.76057	0.078311	0.729628	0.189907	0	1	0	maternal	no	unbiased
gene-Phum_PHUM490690	bh	0.3375	0.58375	0.139604	0.615306	-1.15538	0.247933	0.364137	0.409814	0	0	0	paternal	no	unbiased
gene-Phum_PHUM490690	hb	0.997191	4.94451	0.0214796	1	1.1876	0.234989	0.67289	0.393147	0	1	0	maternal	no	unbiased
gene-Phum_PHUM491000	bh	0.351906	0.489232	0.172281	0.586182	-1.24822	0.211949	0.370123	0.364935	0	0	0	paternal	no	unbiased
gene-Phum_PHUM491000	hb	0.634091	0.427009	0.42871	0.80007	1.28758	0.197893	0.620957	0.352543	0	1	0	maternal	no	unbiased
gene-Phum_PHUM491040	bh	0.338889	0.539846	0.151058	0.596242	-1.23785	0.215771	0.362063	0.369345	0	0	0	paternal	no	unbiased
gene-Phum_PHUM491040	hb	0.888325	0.775481	0.635024	0.973238	2.67414	0.00749212	0.832196	0.0319134	1	1	0	maternal	no	unbiased
gene-Phum_PHUM491810	bh	0.0963705	0.78983	0.0221773	0.333993	-2.8338	0.00459984	0.150847	0.0211725	1	0	0	paternal	no	unbiased
gene-Phum_PHUM491810	hb	1	7223.96	0	1	0.00301508	0.997594	0.666667	1	0	1	0	maternal	no	unbiased
gene-Phum_PHUM491860	bh	0.347518	0.709145	0.117133	0.681339	-0.888349	0.374353	0.381996	0.542361	0	0	0	paternal	no	unbiased
gene-Phum_PHUM491860	hb	0.466942	0.516644	0.241398	0.706859	-0.256317	0.797706	0.471733	0.940433	0	0	0	unbiased	no	unbiased
gene-Phum_PHUM492190	bh	0.238776	0.541083	0.097977	0.475295	-2.14275	0.0321334	0.270682	0.102359	0	0	0	paternal	no	unbiased
gene-Phum_PHUM492190	hb	0.999228	7.22428	0.000916322	1	0.991809	0.321291	0.666715	0.489053	0	1	0	maternal	no	unbiased
gene-Phum_PHUM492210	bh	1	8875.98	0	1	0.00281098	0.997757	0.666667	1	0	1	0	maternal	no	unbiased
gene-Phum_PHUM492210	hb	0.993377	0.824442	0.96754	0.998677	6.07761	1.21989e-09	0.986532	1.02941e-08	1	1	0	maternal	no	unbiased
gene-Phum_PHUM492270	bh	0.697674	0.403567	0.511316	0.835789	2.07214	0.0382524	0.681593	0.117194	0	1	0	maternal	no	unbiased
gene-Phum_PHUM492270	hb	0.605263	0.329345	0.4457	0.745157	1.29786	0.194335	0.598707	0.346846	0	1	0	unbiased	no	unbiased
gene-Phum_PHUM492280	bh	0.459016	0.169805	0.378219	0.542028	-0.967598	0.333245	0.459754	0.500128	0	0	0	unbiased	no	unbiased
gene-Phum_PHUM492280	hb	0.76378	0.195251	0.688009	0.825807	6.0103	1.85184e-09	0.759199	1.53575e-08	1	1	0	maternal	no	unbiased
gene-Phum_PHUM492290	bh	0.406417	0.321321	0.267259	0.562418	-1.17887	0.238449	0.412031	0.397553	0	0	0	unbiased	no	unbiased
gene-Phum_PHUM492290	hb	1	4117.62	0	1	0.00516477	0.995879	0.666667	1	0	1	0	maternal	no	unbiased
gene-Phum_PHUM492370	bh	0.40625	0.759736	0.13371	0.752048	-0.499502	0.617426	0.430669	0.77948	0	0	0	unbiased	no	unbiased
gene-Phum_PHUM492370	hb	0.461538	0.587156	0.213332	0.7304	-0.262538	0.792907	0.468424	0.937072	0	0	0	unbiased	no	unbiased
gene-Phum_PHUM492390	bh	0.440903	0.45418	0.244591	0.657614	-0.522916	0.601033	0.447702	0.760781	0	0	0	unbiased	no	unbiased
gene-Phum_PHUM492390	hb	0.603414	0.400806	0.409543	0.769462	1.04716	0.295025	0.594139	0.464507	0	1	0	unbiased	no	unbiased
gene-Phum_PHUM492460	bh	1	7176.78	0	1	0.00277261	0.997788	0.666667	1	0	1	0	maternal	no	unbiased
gene-Phum_PHUM492460	hb	0.23913	1.35353	0.0216616	0.816889	-0.855138	0.392474	0.359227	0.558943	0	0	0	paternal	no	unbiased
gene-Phum_PHUM495270	bh	0.408333	0.635909	0.165589	0.705889	-0.583196	0.559761	0.426604	0.725203	0	0	0	unbiased	no	unbiased
gene-Phum_PHUM495270	hb	0.734783	0.511431	0.50416	0.883027	1.9925	0.0463165	0.707323	0.131824	0	1	0	maternal	no	unbiased
gene-Phum_PHUM497850	bh	0.75	0.244577	0.650048	0.828917	4.4919	7.05921e-06	0.742989	4.95691e-05	1	1	0	maternal	no	unbiased
gene-Phum_PHUM497850	hb	0.603774	0.248839	0.483381	0.712781	1.69272	0.0905093	0.599978	0.205839	0	1	0	unbiased	no	unbiased
gene-Phum_PHUM497890	bh	0.44186	0.288624	0.310174	0.582265	-0.809408	0.41828	0.444766	0.585535	0	0	0	unbiased	no	unbiased
gene-Phum_PHUM497890	hb	0.407407	0.300579	0.276115	0.553403	-1.24657	0.212554	0.412308	0.365138	0	0	0	unbiased	no	unbiased
gene-Phum_PHUM497900	bh	1	0.567134	1	1	49.252	0	1	0	1	1	1	maternal	yes	body
gene-Phum_PHUM497900	hb	6.68766e-13	0.588131	2.11182e-13	2.11784e-12	-47.6651	0	9.99261e-13	0	1	0	1	paternal	yes	body
gene-Phum_PHUM497910	bh	0.564093	0.404361	0.369411	0.740837	0.637522	0.523785	0.558113	0.692145	0	1	0	unbiased	no	unbiased
gene-Phum_PHUM497910	hb	0.933359	0.805383	0.742872	0.985486	3.27729	0.00104809	0.887239	0.00550965	1	1	0	maternal	no	unbiased
gene-Phum_PHUM498080	bh	0.416667	0.444662	0.230056	0.63066	-0.756692	0.449235	0.425794	0.61513	0	0	0	unbiased	no	unbiased
gene-Phum_PHUM498080	hb	0.483871	0.315151	0.335765	0.634865	-0.204786	0.837739	0.484834	0.972141	0	0	0	unbiased	no	unbiased
gene-Phum_PHUM498100	bh	0.594262	0.210495	0.492263	0.688728	1.81293	0.0698423	0.591751	0.174063	0	1	0	unbiased	no	unbiased
gene-Phum_PHUM498100	hb	0.677165	0.216668	0.578377	0.762319	3.41894	0.000628657	0.67262	0.00347568	1	1	0	maternal	no	unbiased
gene-Phum_PHUM498130	bh	0.594241	0.418729	0.391939	0.768919	0.911149	0.362217	0.585033	0.532292	0	1	0	unbiased	no	unbiased
gene-Phum_PHUM498130	hb	0.782857	0.465991	0.591234	0.899864	2.75198	0.0059237	0.757985	0.026021	1	1	0	maternal	no	unbiased
gene-Phum_PHUM498290	bh	0.279621	0.767732	0.0793603	0.636079	-1.23265	0.217707	0.331687	0.370309	0	0	0	paternal	no	unbiased
gene-Phum_PHUM498290	hb	0.717391	0.732962	0.376361	0.914365	1.27095	0.203746	0.669373	0.357514	0	1	0	maternal	no	unbiased
gene-Phum_PHUM498320	bh	0.794521	0.33419	0.66761	0.881571	4.04678	5.19264e-05	0.781234	0.000330816	1	1	1	maternal	yes	maternal
gene-Phum_PHUM498320	hb	0.833333	0.477673	0.662223	0.927281	3.36933	0.000753518	0.807613	0.00407238	1	1	1	maternal	yes	maternal
gene-Phum_PHUM498370	bh	0.479941	0.466727	0.269916	0.697303	-0.172008	0.863431	0.482386	0.991563	0	0	0	unbiased	no	unbiased
gene-Phum_PHUM498370	hb	0.726974	0.550652	0.475037	0.886812	1.77848	0.0753256	0.696274	0.184855	0	1	0	maternal	no	unbiased
gene-Phum_PHUM500400	bh	0.575972	0.354584	0.404027	0.7313	0.863712	0.387746	0.570433	0.555905	0	1	0	unbiased	no	unbiased
gene-Phum_PHUM500400	hb	0.0019084	3.61383	1.60473e-06	0.694956	-1.73212	0.0832524	0.232289	0.196553	0	0	0	paternal	no	unbiased
gene-Phum_PHUM503460	bh	2.53829e-12	0.987714	3.66267e-13	1.75908e-11	-27.0316	6.27852e-161	6.83178e-12	9.4374e-160	1	0	1	paternal	yes	head
gene-Phum_PHUM503460	hb	1	1.01275	1	1	25.8733	1.3324e-147	1	1.85764e-146	1	1	1	maternal	yes	head
gene-Phum_PHUM504090	bh	0.774648	0.63617	0.496969	0.922843	1.9409	0.0522699	0.731486	0.143241	0	1	0	maternal	no	unbiased
gene-Phum_PHUM504090	hb	0.333333	0.584811	0.137128	0.611367	-1.18525	0.235918	0.360609	0.394016	0	0	0	paternal	no	unbiased
gene-Phum_PHUM505020	bh	0.277027	0.850247	0.067502	0.669781	-1.12821	0.259231	0.338103	0.423396	0	0	0	paternal	no	unbiased
gene-Phum_PHUM505020	hb	0.897872	1.41026	0.356576	0.992881	1.54142	0.123215	0.74911	0.256564	0	1	0	maternal	no	unbiased
gene-Phum_PHUM507220	bh	0.62069	0.49556	0.382535	0.812107	0.993777	0.320331	0.60511	0.489053	0	1	0	maternal	no	unbiased
gene-Phum_PHUM507220	hb	0.655738	0.427363	0.451835	0.81487	1.50775	0.131618	0.640814	0.268547	0	1	0	maternal	no	unbiased
gene-Phum_PHUM507240	bh	0.490683	0.984628	0.1227	0.869048	-0.0378533	0.969805	0.494144	1	0	0	0	unbiased	no	unbiased
gene-Phum_PHUM507240	hb	0.803333	0.641489	0.537421	0.934902	2.19374	0.0282541	0.758552	0.0937258	0	1	0	maternal	no	unbiased
gene-Phum_PHUM507400	bh	0.990587	1.6269	0.812677	0.999608	2.86199	0.00420992	0.934291	0.0194709	1	1	1	maternal	yes	maternal
gene-Phum_PHUM507400	hb	0.980488	1.31833	0.791359	0.9985	2.9712	0.0029664	0.923449	0.0144354	1	1	1	maternal	yes	maternal
gene-Phum_PHUM509220	bh	1	5987.83	0	1	0.00426989	0.996593	0.666667	1	0	1	0	maternal	no	unbiased
gene-Phum_PHUM509220	hb	0.994969	0.456143	0.987787	0.997936	11.5907	4.59454e-31	0.993564	5.26184e-30	1	1	0	maternal	no	unbiased
gene-Phum_PHUM509430	bh	0.233449	0.1493	0.185192	0.289809	-7.96338	1.67404e-15	0.23615	1.56352e-14	1	0	1	paternal	yes	head
gene-Phum_PHUM509430	hb	0.847255	0.145302	0.806659	0.880589	11.7909	4.35072e-32	0.844835	5.04264e-31	1	1	1	maternal	yes	head
gene-Phum_PHUM509500	bh	0.511557	0.430901	0.310386	0.709053	0.107303	0.914549	0.510332	1	0	1	0	unbiased	no	unbiased
gene-Phum_PHUM509500	hb	0.552727	0.432413	0.346193	0.742539	0.48957	0.624438	0.547153	0.782174	0	1	0	unbiased	no	unbiased
gene-Phum_PHUM509520	bh	0.702247	0.284635	0.574479	0.804694	3.01446	0.00257434	0.693807	0.0127001	1	1	0	maternal	no	unbiased
gene-Phum_PHUM509520	hb	0.516129	0.254783	0.392974	0.637355	0.253308	0.800031	0.515486	0.942019	0	1	0	unbiased	no	unbiased
gene-Phum_PHUM509530	bh	4.40493e-13	0.568722	1.44491e-13	1.34288e-12	-50.026	0	6.4262e-13	0	1	0	1	paternal	yes	head
gene-Phum_PHUM509530	hb	1	0.505879	1	1	56.4241	0	1	0	1	1	1	maternal	yes	head
gene-Phum_PHUM513000	bh	0.416667	0.545055	0.197062	0.675203	-0.617318	0.537025	0.429644	0.703839	0	0	0	unbiased	no	unbiased
gene-Phum_PHUM513000	hb	0.702041	0.551667	0.44418	0.874163	1.55354	0.120295	0.673462	0.253225	0	1	0	maternal	no	unbiased
gene-Phum_PHUM513180	bh	0.972222	0.514286	0.927396	0.98968	6.91318	4.73919e-12	0.9631	4.26084e-11	1	1	0	maternal	no	unbiased
gene-Phum_PHUM513180	hb	4.91563e-11	4904.62	0	1	-0.00483952	0.996139	0.333333	1	0	0	0	paternal	no	unbiased
gene-Phum_PHUM513390	bh	0.8	1.01058	0.355626	0.966657	1.37178	0.17013	0.707428	0.317181	0	1	0	maternal	no	unbiased
gene-Phum_PHUM513390	hb	0.11985	1.28587	0.0108346	0.628647	-1.55058	0.121003	0.253111	0.254073	0	0	0	paternal	no	unbiased
gene-Phum_PHUM513990	bh	0.44186	0.901539	0.11914	0.822499	-0.259129	0.795536	0.461166	0.939025	0	0	0	unbiased	no	unbiased
gene-Phum_PHUM513990	hb	0.956522	3.00105	0.0578176	0.999873	1.02999	0.303016	0.671404	0.471149	0	1	0	maternal	no	unbiased
gene-Phum_PHUM514000	bh	0.98022	0.584408	0.940345	0.993622	6.67872	2.41046e-11	0.971396	2.10806e-10	1	1	1	maternal	yes	maternal
gene-Phum_PHUM514000	hb	0.957377	0.492023	0.895431	0.983311	6.3245	2.54046e-10	0.945373	2.18207e-09	1	1	1	maternal	yes	maternal
gene-Phum_PHUM514080	bh	3.71082e-10	8481.65	0	1	-0.00256018	0.997957	0.333333	1	0	0	0	paternal	no	unbiased
gene-Phum_PHUM514080	hb	0.932624	0.951325	0.682038	0.988929	2.76216	0.00574197	0.867864	0.0254191	1	1	0	maternal	no	unbiased
gene-Phum_PHUM514150	bh	0.855573	0.524119	0.679558	0.943013	3.39426	0.000688137	0.826048	0.00374004	1	1	0	maternal	no	unbiased
gene-Phum_PHUM514150	hb	0.787611	0.534762	0.565243	0.913623	2.45078	0.0142549	0.755492	0.0550731	0	1	0	maternal	no	unbiased
gene-Phum_PHUM514160	bh	0.627451	0.227613	0.518787	0.724603	2.29028	0.0220053	0.623614	0.0778275	0	1	0	maternal	no	unbiased
gene-Phum_PHUM514160	hb	0.607306	0.21749	0.502432	0.703136	2.00469	0.0449958	0.604291	0.128827	0	1	0	maternal	no	unbiased
gene-Phum_PHUM515190	bh	0.0235294	2.22607	0.000306893	0.654147	-1.67367	0.0941962	0.225994	0.210737	0	0	0	paternal	no	unbiased
gene-Phum_PHUM515190	hb	0.765217	0.684398	0.460111	0.925731	1.72633	0.0842872	0.71702	0.196807	0	1	0	maternal	no	unbiased
gene-Phum_PHUM515590	bh	1	0.990351	1	1	25.6083	1.234e-144	1	1.69587e-143	1	1	1	maternal	yes	body
gene-Phum_PHUM515590	hb	1.06356e-11	1.00993	1.46929e-12	7.69875e-11	-25.0183	3.86528e-138	2.96975e-11	5.16445e-137	1	0	1	paternal	yes	body
gene-Phum_PHUM516080	bh	0.855422	1.15935	0.37883	0.982877	1.53342	0.125173	0.739043	0.259039	0	1	0	maternal	no	unbiased
gene-Phum_PHUM516080	hb	0.158537	1.12312	0.0204235	0.629978	-1.48618	0.137232	0.269646	0.273844	0	0	0	paternal	no	unbiased
gene-Phum_PHUM516380	bh	0.240741	0.658384	0.0802444	0.535387	-1.74461	0.0810527	0.285457	0.193962	0	0	0	paternal	no	unbiased
gene-Phum_PHUM516380	hb	0.348315	0.460199	0.178224	0.568447	-1.36127	0.173428	0.364995	0.32146	0	0	0	paternal	no	unbiased
gene-Phum_PHUM517050	bh	0.84127	0.894491	0.478647	0.968351	1.86442	0.0622627	0.762756	0.160395	0	1	0	maternal	no	unbiased
gene-Phum_PHUM517050	hb	0.358491	0.743131	0.115227	0.705699	-0.783067	0.433588	0.393139	0.59758	0	0	0	paternal	no	unbiased
gene-Phum_PHUM518300	bh	0.733696	0.946766	0.301077	0.946297	1.07044	0.284422	0.660357	0.453003	0	1	0	maternal	no	unbiased
gene-Phum_PHUM518300	hb	0.538961	0.917679	0.162131	0.875967	0.170169	0.864877	0.525686	0.991671	0	1	0	unbiased	no	unbiased
gene-Phum_PHUM519440	bh	0.62	0.0913242	0.577021	0.661176	5.36056	8.29665e-08	0.619399	6.43659e-07	1	1	0	maternal	no	unbiased
gene-Phum_PHUM519440	hb	2.92896e-11	5937.73	0	1	-0.00408469	0.996741	0.333333	1	0	0	0	paternal	no	unbiased
gene-Phum_PHUM521070	bh	0.44507	0.285548	0.314261	0.583961	-0.77258	0.439771	0.447764	0.604371	0	0	0	unbiased	no	unbiased
gene-Phum_PHUM521070	hb	0.883212	0.355635	0.790206	0.93821	5.68899	1.27795e-08	0.870543	1.02449e-07	1	1	0	maternal	no	unbiased
gene-Phum_PHUM521100	bh	0.614943	0.323325	0.458702	0.750605	1.44788	0.147651	0.608083	0.287458	0	1	0	maternal	no	unbiased
gene-Phum_PHUM521100	hb	0.78836	0.369574	0.643529	0.884874	3.55833	0.000373224	0.772254	0.00217601	1	1	0	maternal	no	unbiased
gene-Phum_PHUM521430	bh	0.592803	0.270971	0.461196	0.712316	1.386	0.165748	0.588772	0.311425	0	1	0	unbiased	no	unbiased
gene-Phum_PHUM521430	hb	0.540984	0.277896	0.406039	0.670173	0.59124	0.55436	0.539065	0.721643	0	1	0	unbiased	no	unbiased
gene-Phum_PHUM521450	bh	0.484698	0.275469	0.354083	0.617436	-0.222272	0.824102	0.485406	0.961532	0	0	0	unbiased	no	unbiased
gene-Phum_PHUM521450	hb	0.75659	0.284776	0.640129	0.844516	3.98234	6.82393e-05	0.747079	0.00042906	1	1	0	maternal	no	unbiased
gene-Phum_PHUM523590	bh	0.223684	0.902531	0.0468308	0.628224	-1.37871	0.167986	0.29958	0.315014	0	0	0	paternal	no	unbiased
gene-Phum_PHUM523590	hb	1	7194.82	0	1	0.00283463	0.997738	0.666667	1	0	1	0	maternal	no	unbiased
gene-Phum_PHUM523730	bh	0.85241	1.09774	0.401816	0.98026	1.59749	0.110157	0.744828	0.237622	0	1	0	maternal	no	unbiased
gene-Phum_PHUM523730	hb	0.133646	1.00957	0.0208809	0.527378	-1.85138	0.0641147	0.227302	0.164038	0	0	0	paternal	no	unbiased
gene-Phum_PHUM523750	bh	0.623509	0.228697	0.514055	0.721659	2.20585	0.0273944	0.619741	0.0924683	0	1	0	maternal	no	unbiased
gene-Phum_PHUM523750	hb	0.257504	0.244024	0.176934	0.358771	-4.33966	1.42701e-05	0.264403	9.66747e-05	1	0	0	paternal	no	unbiased
gene-Phum_PHUM527190	bh	3.50626e-12	0.914187	5.84369e-13	2.10378e-11	-28.8524	4.72866e-183	8.37616e-12	7.71011e-182	1	0	1	paternal	yes	head
gene-Phum_PHUM527190	hb	1	0.744644	1	1	35.464	1.76676e-275	1	3.03504e-274	1	1	1	maternal	yes	head
gene-Phum_PHUM528640	bh	0.915145	0.021139	0.911872	0.918307	112.5	0	0.915108	0	1	1	1	maternal	yes	body
gene-Phum_PHUM528640	hb	0.0832544	0.0192566	0.0804188	0.0861807	-124.577	0	0.0832846	0	1	0	1	paternal	yes	body
gene-Phum_PHUM529490	bh	0.428571	0.66249	0.169928	0.733172	-0.434244	0.664111	0.44389	0.822233	0	0	0	unbiased	no	unbiased
gene-Phum_PHUM529490	hb	0.972081	1.6985	0.555063	0.998972	2.09017	0.0366029	0.842039	0.112613	0	1	0	maternal	no	unbiased
gene-Phum_PHUM529500	bh	0.894787	0.995747	0.547102	0.983572	2.14974	0.0315759	0.808487	0.101933	0	1	0	maternal	no	unbiased
gene-Phum_PHUM529500	hb	0.961661	1.68656	0.479163	0.99854	1.91052	0.0560668	0.813121	0.148995	0	1	0	maternal	no	unbiased
gene-Phum_PHUM529530	bh	0.2	0.479208	0.089031	0.390059	-2.89289	0.00381718	0.226363	0.0180006	1	0	0	paternal	no	unbiased
gene-Phum_PHUM529530	hb	1	5509.06	0	1	0.00391561	0.996876	0.666667	1	0	1	0	maternal	no	unbiased
gene-Phum_PHUM530130	bh	0.25117	0.86492	0.0579983	0.646303	-1.26299	0.206594	0.318491	0.358743	0	0	0	paternal	no	unbiased
gene-Phum_PHUM530130	hb	0.733961	0.737377	0.394026	0.921293	1.37625	0.168745	0.683093	0.315398	0	1	0	maternal	no	unbiased
gene-Phum_PHUM530520	bh	0.405405	0.840612	0.116031	0.779813	-0.455611	0.64867	0.43375	0.806228	0	0	0	unbiased	no	unbiased
gene-Phum_PHUM530520	hb	0.470588	0.862571	0.140833	0.828186	-0.136549	0.891387	0.479869	1	0	0	0	unbiased	no	unbiased
gene-Phum_PHUM536810	bh	0.130081	1.26281	0.012428	0.639874	-1.50477	0.132383	0.260795	0.269243	0	0	0	paternal	no	unbiased
gene-Phum_PHUM536810	hb	0.804054	0.97573	0.377407	0.96525	1.44695	0.147912	0.715571	0.287458	0	1	0	maternal	no	unbiased
gene-Phum_PHUM537470	bh	0.44403	0.384552	0.273183	0.629223	-0.584635	0.558793	0.448812	0.725203	0	0	0	unbiased	no	unbiased
gene-Phum_PHUM537470	hb	0.7	0.363122	0.533846	0.82621	2.33337	0.0196288	0.686685	0.0704587	0	1	0	maternal	no	unbiased
gene-Phum_PHUM539580	bh	0.341772	0.783915	0.100485	0.707037	-0.836069	0.403116	0.383098	0.570291	0	0	0	paternal	no	unbiased
gene-Phum_PHUM539580	hb	0.919192	1.21868	0.510709	0.991998	1.99512	0.04603	0.807299	0.131397	0	1	0	maternal	no	unbiased
gene-Phum_PHUM540430	bh	0.506522	0.355329	0.33842	0.673162	0.0734205	0.941471	0.506034	1	0	1	0	unbiased	no	unbiased
gene-Phum_PHUM540430	hb	0.471519	0.303613	0.329794	0.617989	-0.375635	0.707188	0.473101	0.853595	0	0	0	unbiased	no	unbiased
gene-Phum_PHUM540440	bh	0.375237	0.500988	0.183662	0.615882	-1.01761	0.308861	0.391594	0.476925	0	0	0	paternal	no	unbiased
gene-Phum_PHUM540440	hb	0.626982	0.421267	0.423999	0.793305	1.23269	0.217691	0.614762	0.370309	0	1	0	maternal	no	unbiased
gene-Phum_PHUM540980	bh	0.418919	0.752163	0.141678	0.758962	-0.435029	0.663541	0.439853	0.822233	0	0	0	unbiased	no	unbiased
gene-Phum_PHUM540980	hb	0.544776	0.55378	0.287859	0.779881	0.324291	0.745718	0.537506	0.892265	0	1	0	unbiased	no	unbiased
gene-Phum_PHUM541150	bh	0.338947	0.551553	0.148172	0.601816	-1.2111	0.225856	0.362978	0.381181	0	0	0	paternal	no	unbiased
gene-Phum_PHUM541150	hb	0.706872	0.468139	0.490678	0.857878	1.8803	0.0600672	0.685143	0.156598	0	1	0	maternal	no	unbiased
gene-Phum_PHUM544690	bh	0.538776	0.0926324	0.493465	0.583454	1.67775	0.0933957	0.538565	0.209433	0	1	0	unbiased	no	unbiased
gene-Phum_PHUM544690	hb	0.488889	0.0739312	0.452802	0.525092	-0.601259	0.547668	0.488928	0.714526	0	0	0	unbiased	no	unbiased
gene-Phum_PHUM544810	bh	0.823529	0.336841	0.706874	0.900307	4.57321	4.80305e-06	0.810237	3.4503e-05	1	1	0	maternal	no	unbiased
gene-Phum_PHUM544810	hb	0.354839	0.371817	0.209725	0.532681	-1.60788	0.107861	0.365748	0.234227	0	0	0	paternal	no	unbiased
gene-Phum_PHUM545140	bh	0.76962	0.312385	0.644261	0.860378	3.86116	0.000112849	0.758086	0.000687091	1	1	0	maternal	no	unbiased
gene-Phum_PHUM545140	hb	0.564165	0.259424	0.43773	0.682773	0.994827	0.31982	0.561556	0.489053	0	1	0	unbiased	no	unbiased
gene-Phum_PHUM546530	bh	0.463938	0.428115	0.27218	0.666987	-0.337527	0.73572	0.467702	0.883598	0	0	0	unbiased	no	unbiased
gene-Phum_PHUM546530	hb	0.665323	0.460137	0.446519	0.830469	1.49326	0.135369	0.647437	0.271308	0	1	0	maternal	no	unbiased
gene-Phum_PHUM546600	bh	0.47678	0.332896	0.321822	0.636341	-0.279205	0.780088	0.478314	0.924192	0	0	0	unbiased	no	unbiased
gene-Phum_PHUM546600	hb	0.590106	0.361174	0.414963	0.745032	1.00894	0.313002	0.583367	0.481773	0	1	0	unbiased	no	unbiased
gene-Phum_PHUM549150	bh	0.5039	0.146888	0.432344	0.575297	0.10621	0.915416	0.503847	1	0	1	0	unbiased	no	unbiased
gene-Phum_PHUM549150	hb	0.532515	0.13054	0.468639	0.595343	0.997741	0.318405	0.532166	0.488526	0	1	0	unbiased	no	unbiased
gene-Phum_PHUM549380	bh	0.782609	0.384277	0.628962	0.884331	3.33336	0.000858028	0.765301	0.00456035	1	1	1	maternal	yes	maternal
gene-Phum_PHUM549380	hb	0.73913	0.360965	0.582726	0.851818	2.88519	0.00391174	0.724558	0.0182675	1	1	1	maternal	yes	maternal
gene-Phum_PHUM549420	bh	0.257576	0.356348	0.147162	0.410916	-2.97071	0.0029711	0.271885	0.0144354	1	0	1	paternal	yes	head
gene-Phum_PHUM549420	hb	0.802867	0.329974	0.680827	0.886054	4.25583	2.08273e-05	0.789916	0.000139138	1	1	1	maternal	yes	head
gene-Phum_PHUM550030	bh	0.504	0.525762	0.266105	0.740097	0.0304327	0.975722	0.503401	1	0	1	0	unbiased	no	unbiased
gene-Phum_PHUM550030	hb	0.756757	0.530878	0.523602	0.898026	2.13793	0.0325223	0.726128	0.103256	0	1	0	maternal	no	unbiased
gene-Phum_PHUM551030	bh	0.482838	0.302798	0.340257	0.628269	-0.226808	0.820573	0.483788	0.959164	0	0	0	unbiased	no	unbiased
gene-Phum_PHUM551030	hb	0.849921	0.352011	0.739631	0.918632	4.92594	8.39575e-07	0.836062	6.30993e-06	1	1	0	maternal	no	unbiased
gene-Phum_PHUM551540	bh	1	1.04326	1	1	25.154	1.27671e-139	1	1.72986e-138	1	1	1	maternal	yes	body
gene-Phum_PHUM551540	hb	2.41182e-12	0.961711	3.66215e-13	1.58838e-11	-27.8157	2.80429e-170	6.22063e-12	4.28211e-169	1	0	1	paternal	yes	body
gene-Phum_PHUM557580	bh	1	0.996604	1	1	26.6856	6.91618e-157	1	1.00809e-155	1	1	1	maternal	yes	maternal
gene-Phum_PHUM557580	hb	1	1.00342	1	1	26.3593	4.01122e-153	1	5.75939e-152	1	1	1	maternal	yes	maternal
gene-Phum_PHUM561100	bh	0.387755	0.732926	0.130873	0.727058	-0.623199	0.533154	0.415229	0.700675	0	0	0	unbiased	no	unbiased
gene-Phum_PHUM561100	hb	0.567568	0.586565	0.293652	0.805586	0.463604	0.642931	0.555602	0.800129	0	1	0	unbiased	no	unbiased
gene-Phum_PHUM562660	bh	0.268608	0.751586	0.0776455	0.615712	-1.33277	0.182606	0.320655	0.333968	0	0	0	paternal	no	unbiased
gene-Phum_PHUM562660	hb	0.766071	0.584551	0.510139	0.911489	2.02935	0.0424224	0.729233	0.124802	0	1	0	maternal	no	unbiased
gene-Phum_PHUM563660	bh	5.70136e-10	7244.52	0	1	-0.0029381	0.997656	0.333333	1	0	0	0	paternal	no	unbiased
gene-Phum_PHUM563660	hb	0.870897	0.789741	0.589295	0.969433	2.41714	0.015643	0.809875	0.0585548	0	1	0	maternal	no	unbiased
gene-Phum_PHUM564500	bh	0.961111	0.367216	0.923272	0.98068	8.73431	2.45147e-18	0.955021	2.35831e-17	1	1	0	maternal	no	unbiased
gene-Phum_PHUM564500	hb	1	6359.47	0	1	0.00365709	0.997082	0.666667	1	0	1	0	maternal	no	unbiased
gene-Phum_PHUM564540	bh	2.21486e-10	6069.55	0	1	-0.00366266	0.997078	0.333333	1	0	0	0	paternal	no	unbiased
gene-Phum_PHUM564540	hb	0.943089	0.700369	0.807676	0.984938	4.00886	6.10133e-05	0.911901	0.00038615	1	1	0	maternal	no	unbiased
gene-Phum_PHUM564560	bh	0.41559	0.417698	0.238744	0.617221	-0.816152	0.414413	0.423851	0.581994	0	0	0	unbiased	no	unbiased
gene-Phum_PHUM564560	hb	0.507292	0.381777	0.327591	0.685127	0.0764026	0.939099	0.50667	1	0	1	0	unbiased	no	unbiased
gene-Phum_PHUM566820	bh	0.804348	0.65364	0.533097	0.936719	2.1628	0.0305564	0.758055	0.0993084	0	1	0	maternal	no	unbiased
gene-Phum_PHUM566820	hb	0.708333	0.558469	0.448366	0.878882	1.58881	0.112102	0.678527	0.240183	0	1	0	maternal	no	unbiased
gene-Phum_PHUM568440	bh	0.628009	0.62753	0.330427	0.852409	0.834516	0.403991	0.603615	0.570688	0	1	0	maternal	no	unbiased
gene-Phum_PHUM568440	hb	0.860465	0.713411	0.603698	0.961485	2.54995	0.010774	0.808549	0.0435486	1	1	0	maternal	no	unbiased
gene-Phum_PHUM569560	bh	0.557085	0.305653	0.408607	0.696018	0.750328	0.453057	0.553903	0.616465	0	1	0	unbiased	no	unbiased
gene-Phum_PHUM569560	hb	0.407091	0.278287	0.284665	0.542256	-1.35113	0.176653	0.411338	0.32618	0	0	0	unbiased	no	unbiased
gene-Phum_PHUM569600	bh	0.323529	1.11688	0.0508521	0.810221	-0.66041	0.508991	0.394867	0.674448	0	0	0	paternal	no	unbiased
gene-Phum_PHUM569600	hb	0.425532	0.518942	0.211282	0.671947	-0.578301	0.563061	0.436254	0.728044	0	0	0	unbiased	no	unbiased
gene-Phum_PHUM569610	bh	0.294118	0.779144	0.0829775	0.657377	-1.12363	0.26117	0.344824	0.42512	0	0	0	paternal	no	unbiased
gene-Phum_PHUM569610	hb	0.862726	1.05878	0.441011	0.980417	1.73607	0.0825519	0.761385	0.196553	0	1	0	maternal	no	unbiased
gene-Phum_PHUM574570	bh	0.759259	0.543564	0.520802	0.901499	2.11313	0.0345895	0.727187	0.109099	0	1	0	maternal	no	unbiased
gene-Phum_PHUM574570	hb	0.369369	0.47496	0.187578	0.597722	-1.12625	0.26006	0.38489	0.424031	0	0	0	paternal	no	unbiased
gene-Phum_PHUM574590	bh	0.964286	0.733296	0.865134	0.991277	4.49455	6.97165e-06	0.940232	4.93142e-05	1	1	0	maternal	no	unbiased
gene-Phum_PHUM574590	hb	5.69602e-11	9924.52	0	1	-0.00237681	0.998104	0.333333	1	0	0	0	paternal	no	unbiased
gene-Phum_PHUM576420	bh	0.275362	0.690775	0.0893597	0.595394	-1.40072	0.161297	0.320039	0.305523	0	0	0	paternal	no	unbiased
gene-Phum_PHUM576420	hb	0.809019	0.750949	0.492953	0.948606	1.92243	0.054552	0.750193	0.147053	0	1	0	maternal	no	unbiased
gene-Phum_PHUM577100	bh	0.440315	0.621187	0.188867	0.726636	-0.386168	0.699372	0.45194	0.849712	0	0	0	unbiased	no	unbiased
gene-Phum_PHUM577100	hb	0.793003	0.707054	0.489332	0.938712	1.8996	0.0574853	0.740349	0.152344	0	1	0	maternal	no	unbiased
gene-Phum_PHUM577900	bh	0.99899	0.808087	0.995096	0.999793	8.5346	1.40643e-17	0.99796	1.32646e-16	1	1	0	maternal	no	unbiased
gene-Phum_PHUM577900	hb	4.99166e-12	6706.25	0	1	-0.00388045	0.996904	0.333333	1	0	0	0	paternal	no	unbiased
gene-Phum_PHUM578820	bh	1	1.0115	1	1	25.9801	8.30237e-149	1	1.17454e-147	1	1	1	maternal	yes	body
gene-Phum_PHUM578820	hb	3.03322e-12	0.988884	4.36682e-13	2.1069e-11	-26.8195	1.91288e-158	8.17963e-12	2.83107e-157	1	0	1	paternal	yes	body
gene-Phum_PHUM578830	bh	1.4551e-13	0.709747	3.62039e-14	5.84832e-13	-41.6466	0	2.55515e-13	0	1	0	1	paternal	yes	head
gene-Phum_PHUM578830	hb	1	0.704635	1	1	41.3837	0	1	0	1	1	1	maternal	yes	head
gene-Phum_PHUM579220	bh	2.28151e-10	5044.57	0	1	-0.00440097	0.996489	0.333333	1	0	0	0	paternal	no	unbiased
gene-Phum_PHUM579220	hb	0.736196	0.300394	0.607671	0.834112	3.41649	0.000634341	0.725993	0.00348706	1	1	0	maternal	no	unbiased
gene-Phum_PHUM579690	bh	0.851201	0.163192	0.805997	0.887345	10.6871	1.16929e-26	0.848181	1.19665e-25	1	1	1	maternal	yes	body
gene-Phum_PHUM579690	hb	0.139301	0.134329	0.110623	0.173958	-13.5571	7.18836e-42	0.141294	8.644e-41	1	0	1	paternal	yes	body
gene-Phum_PHUM579930	bh	0.237389	0.947126	0.0463806	0.665808	-1.2322	0.217874	0.316526	0.370309	0	0	0	paternal	no	unbiased
gene-Phum_PHUM579930	hb	0.811236	0.896172	0.425948	0.961377	1.62699	0.103739	0.732854	0.227848	0	1	0	maternal	no	unbiased
gene-Phum_PHUM580700	bh	0.351064	0.641973	0.13324	0.655629	-0.956997	0.338569	0.379978	0.504966	0	0	0	paternal	no	unbiased
gene-Phum_PHUM580700	hb	0.477064	0.465164	0.268251	0.694215	-0.197366	0.843541	0.479843	0.977695	0	0	0	unbiased	no	unbiased
gene-Phum_PHUM580710	bh	5.33134e-10	4810.33	0	1	-0.00443883	0.996458	0.333333	1	0	0	0	paternal	no	unbiased
gene-Phum_PHUM580710	hb	0.888889	0.495192	0.751921	0.954783	4.19927	2.67782e-05	0.865197	0.000174058	1	1	0	maternal	no	unbiased
gene-Phum_PHUM580770	bh	0.254902	0.820212	0.0641505	0.630637	-1.30775	0.190956	0.316563	0.346604	0	0	0	paternal	no	unbiased
gene-Phum_PHUM580770	hb	0.864583	0.761429	0.589408	0.965982	2.43475	0.0149019	0.806658	0.0565041	0	1	0	maternal	no	unbiased
gene-Phum_PHUM581360	bh	0.0909091	1.22234	0.00902834	0.52327	-1.88376	0.0595976	0.207736	0.155853	0	0	0	paternal	no	unbiased
gene-Phum_PHUM581360	hb	0.875	0.830613	0.578822	0.972718	2.34274	0.0191427	0.808847	0.0692304	0	1	0	maternal	no	unbiased
gene-Phum_PHUM581690	bh	0.476868	0.501355	0.25441	0.708899	-0.184685	0.853476	0.480059	0.986832	0	0	0	unbiased	no	unbiased
gene-Phum_PHUM581690	hb	0.510448	0.458781	0.297883	0.7193	0.0911047	0.927409	0.50921	1	0	1	0	unbiased	no	unbiased
gene-Phum_PHUM582440	bh	0.635838	0.368654	0.458793	0.782432	1.51184	0.130574	0.625688	0.267831	0	1	0	maternal	no	unbiased
gene-Phum_PHUM582440	hb	0.264045	0.396723	0.141533	0.438442	-2.58379	0.00977207	0.28134	0.0401741	1	0	0	paternal	no	unbiased
gene-Phum_PHUM582510	bh	0.961165	0.701677	0.862186	0.98989	4.57308	4.80603e-06	0.937747	3.4503e-05	1	1	0	maternal	no	unbiased
gene-Phum_PHUM582510	hb	0.685714	0.500954	0.449747	0.853461	1.55735	0.119389	0.662974	0.251868	0	1	0	maternal	no	unbiased
gene-Phum_PHUM583180	bh	1.8889e-11	4584.73	0	1	-0.0053858	0.995703	0.333333	1	0	0	0	paternal	no	unbiased
gene-Phum_PHUM583180	hb	0.998501	0.582581	0.995319	0.999521	11.1595	6.43828e-29	0.99778	7.03822e-28	1	1	0	maternal	no	unbiased
gene-Phum_PHUM584060	bh	0.668852	0.563332	0.401045	0.859012	1.24793	0.212057	0.64297	0.364935	0	1	0	maternal	no	unbiased
gene-Phum_PHUM584060	hb	0.867435	0.732981	0.6087	0.964943	2.56278	0.0103838	0.813693	0.0423272	1	1	0	maternal	no	unbiased
gene-Phum_PHUM595830	bh	0.902579	0.720571	0.692944	0.974382	3.08951	0.00200486	0.856635	0.0102046	1	1	0	maternal	no	unbiased
gene-Phum_PHUM595830	hb	0.59816	0.450936	0.380833	0.782725	0.88217	0.377685	0.587239	0.545545	0	1	0	unbiased	no	unbiased
gene-Phum_PHUM595840	bh	0.573529	0.78829	0.222916	0.863101	0.375834	0.707041	0.553182	0.853595	0	1	0	unbiased	no	unbiased
gene-Phum_PHUM595840	hb	0.913641	1.47828	0.368545	0.994813	1.59572	0.110552	0.759	0.237622	0	1	0	maternal	no	unbiased
gene-Phum_PHUM596050	bh	9.09926e-10	4497.67	0	1	-0.00462855	0.996307	0.333333	1	0	0	0	paternal	no	unbiased
gene-Phum_PHUM596050	hb	0.842105	0.59375	0.624865	0.94468	2.81933	0.00481242	0.803883	0.0218375	1	1	0	maternal	no	unbiased
gene-Phum_PHUM596700	bh	0.251445	1.03434	0.042363	0.718362	-1.0547	0.291563	0.33739	0.460564	0	0	0	paternal	no	unbiased
gene-Phum_PHUM596700	hb	0.95301	2.13761	0.235064	0.999253	1.40798	0.159138	0.729109	0.303752	0	1	0	maternal	no	unbiased
gene-Phum_PHUM596750	bh	1.02402e-09	5352.05	0	1	-0.00386759	0.996914	0.333333	1	0	0	0	paternal	no	unbiased
gene-Phum_PHUM596750	hb	0.87234	0.537997	0.704196	0.95149	3.57216	0.000354042	0.842676	0.00207676	1	1	0	maternal	no	unbiased
gene-Phum_PHUM596770	bh	0.307692	0.762218	0.0907221	0.664406	-1.06391	0.28737	0.354273	0.456263	0	0	0	paternal	no	unbiased
gene-Phum_PHUM596770	hb	0.722222	0.578055	0.455752	0.889778	1.65298	0.0983354	0.689251	0.217969	0	1	0	maternal	no	unbiased
gene-Phum_PHUM596900	bh	0.727273	1.16106	0.215041	0.962905	0.844771	0.398239	0.635073	0.56422	0	1	0	maternal	no	unbiased
gene-Phum_PHUM596900	hb	0.36	0.875178	0.0918976	0.757671	-0.657425	0.510908	0.40319	0.676057	0	0	0	unbiased	no	unbiased
gene-Phum_PHUM597190	bh	0.286713	0.607945	0.10881	0.569583	-1.49915	0.133835	0.321702	0.270331	0	0	0	paternal	no	unbiased
gene-Phum_PHUM597190	hb	0.676923	0.50343	0.438553	0.848948	1.46925	0.141764	0.654808	0.277753	0	1	0	maternal	no	unbiased
gene-Phum_PHUM599340	bh	0.999062	0.607471	0.996921	0.999715	11.475	1.76192e-30	0.998566	1.99407e-29	1	1	0	maternal	no	unbiased
gene-Phum_PHUM599340	hb	3.40494e-12	6608.8	0	1	-0.00399555	0.996812	0.333333	1	0	0	0	paternal	no	unbiased
gene-Phum_PHUM600220	bh	1	1103484534751860	0	1	0.712922	0.475894	0.666667	0.638416	0	1	0	maternal	no	unbiased
gene-Phum_PHUM600220	hb	0.468791	33554432	0	1	-3.72529e-09	1	0.489597	1	0	0	0	unbiased	no	unbiased
gene-Phum_PHUM600900	bh	0.132075	1.15442	0.0155911	0.593845	-1.6309	0.102912	0.24717	0.226549	0	0	0	paternal	no	unbiased
gene-Phum_PHUM600900	hb	0.413858	0.70713	0.150078	0.738447	-0.492187	0.622587	0.434127	0.781269	0	0	0	unbiased	no	unbiased
gene-Phum_PHUM600920	bh	0.031746	0.525025	0.0115808	0.0840387	-6.50964	7.53293e-11	0.0424552	6.52854e-10	1	0	1	paternal	yes	head
gene-Phum_PHUM600920	hb	0.962025	0.304108	0.933148	0.978713	10.6282	2.2029e-26	0.957962	2.23073e-25	1	1	1	maternal	yes	head
gene-Phum_PHUM601230	bh	0.808383	0.739073	0.497745	0.947255	1.94776	0.0514435	0.751128	0.142209	0	1	0	maternal	no	unbiased
gene-Phum_PHUM601230	hb	0.585937	0.67454	0.273909	0.841478	0.514716	0.606752	0.567108	0.767011	0	1	0	unbiased	no	unbiased
gene-Phum_PHUM601870	bh	0.545455	0.211082	0.442409	0.644749	0.863748	0.387726	0.544204	0.555905	0	1	0	unbiased	no	unbiased
gene-Phum_PHUM601870	hb	0.546875	0.19573	0.451262	0.63915	0.960774	0.336666	0.545762	0.502908	0	1	0	unbiased	no	unbiased
gene-Phum_PHUM601880	bh	1	0.920125	1	1	29.4154	3.48983e-190	1	5.7883e-189	1	1	1	maternal	yes	body
gene-Phum_PHUM601880	hb	8.2926e-13	0.741473	1.93887e-13	3.54677e-12	-37.5176	4.76394e-308	1.52331e-12	8.8133e-307	1	0	1	paternal	yes	body
gene-Phum_PHUM602250	bh	0.618132	0.67285	0.302139	0.858196	0.715803	0.474113	0.592822	0.637045	0	1	0	unbiased	no	unbiased
gene-Phum_PHUM602250	hb	0.102525	1.03125	0.01491	0.463003	-2.10373	0.035402	0.193479	0.110934	0	0	0	paternal	no	unbiased
gene-Phum_PHUM602320	bh	0.173913	0.609356	0.0599478	0.410033	-2.55704	0.0105569	0.214631	0.042851	1	0	0	paternal	no	unbiased
gene-Phum_PHUM602320	hb	0.567493	0.431184	0.360435	0.753383	0.629964	0.528718	0.560437	0.696749	0	1	0	unbiased	no	unbiased
gene-Phum_PHUM602820	bh	0.586207	0.511805	0.341906	0.794363	0.680546	0.496159	0.574158	0.660622	0	1	0	unbiased	no	unbiased
gene-Phum_PHUM602820	hb	0.486486	0.773337	0.172248	0.811784	-0.0699142	0.944262	0.490173	1	0	0	0	unbiased	no	unbiased
gene-Phum_PHUM602870	bh	0.99853	7.58791	0.000236126	1	0.859409	0.390115	0.666255	0.556811	0	1	0	maternal	no	unbiased
gene-Phum_PHUM602870	hb	0.707644	0.63211	0.412184	0.893108	1.39844	0.16198	0.670979	0.305538	0	1	0	maternal	no	unbiased
gene-Phum_PHUM602980	bh	0.99853	7.58791	0.000236126	1	0.859409	0.390115	0.666255	0.556811	0	1	0	maternal	no	unbiased
gene-Phum_PHUM602980	hb	0.707644	0.63211	0.412184	0.893108	1.39844	0.16198	0.670979	0.305538	0	1	0	maternal	no	unbiased
gene-Phum_PHUM603300	bh	1	6229.56	0	1	0.00330257	0.997365	0.666667	1	0	1	0	maternal	no	unbiased
gene-Phum_PHUM603300	hb	0.55	0.884422	0.177589	0.873703	0.226895	0.820506	0.533764	0.959164	0	1	0	unbiased	no	unbiased
gene-Phum_PHUM603450	bh	0.632006	0.582417	0.354187	0.843215	0.928599	0.353097	0.609803	0.52098	0	1	0	maternal	no	unbiased
gene-Phum_PHUM603450	hb	0.0570055	1.1691	0.00607606	0.374134	-2.40006	0.0163922	0.145739	0.060651	0	0	0	paternal	no	unbiased
gene-Phum_PHUM604450	bh	1	6774.49	0	1	0.0030879	0.997536	0.666667	1	0	1	0	maternal	no	unbiased
gene-Phum_PHUM604450	hb	0.657627	0.699698	0.327691	0.883306	0.932885	0.350879	0.622875	0.518504	0	1	0	maternal	no	unbiased
gene-Phum_PHUM604580	bh	0.897482	0.141914	0.868916	0.920393	15.2878	9.22639e-53	0.895597	1.18344e-51	1	1	1	maternal	yes	body
gene-Phum_PHUM604580	hb	0.00179856	1.01583	0.000245993	0.0130224	-6.22049	4.95597e-10	0.00502232	4.21915e-09	1	0	1	paternal	yes	body
gene-Phum_PHUM604780	bh	0.0350877	1.35949	0.00252562	0.343073	-2.43781	0.0147764	0.126895	0.0564084	0	0	0	paternal	no	unbiased
gene-Phum_PHUM604780	hb	0.91358	0.746852	0.709787	0.978584	3.15746	0.00159151	0.867317	0.00823135	1	1	0	maternal	no	unbiased
gene-Phum_PHUM605150	bh	0.377049	0.946319	0.0865234	0.794564	-0.530574	0.595714	0.419379	0.756038	0	0	0	unbiased	no	unbiased
gene-Phum_PHUM605150	hb	0.941176	1.50725	0.454733	0.996753	1.8395	0.0658412	0.797554	0.167122	0	1	0	maternal	no	unbiased
gene-Phum_PHUM605160	bh	0.607143	0.576937	0.33282	0.827226	0.754533	0.450529	0.589063	0.61513	0	1	0	unbiased	no	unbiased
gene-Phum_PHUM605160	hb	0.882759	0.769759	0.624834	0.971461	2.62266	0.00872458	0.826351	0.0364915	1	1	0	maternal	no	unbiased
gene-Phum_PHUM606710	bh	1	0.737702	1	1	35.688	6.06763e-279	1	1.06128e-277	1	1	1	maternal	yes	body
gene-Phum_PHUM606710	hb	5.34598e-12	0.927507	8.68024e-13	3.29247e-11	-27.9833	2.59594e-172	1.30462e-11	4.02789e-171	1	0	1	paternal	yes	body
gene-Phum_PHUM608050	bh	0.212588	0.757029	0.0576956	0.543478	-1.72965	0.0836922	0.271254	0.196751	0	0	0	paternal	no	unbiased
gene-Phum_PHUM608050	hb	0.919406	1.15038	0.544779	0.990888	2.11608	0.0343376	0.818358	0.108661	0	1	0	maternal	no	unbiased
gene-Phum_PHUM609790	bh	0.954545	0.615994	0.862617	0.985962	4.94246	7.71447e-07	0.934375	5.84356e-06	1	1	1	maternal	yes	maternal
gene-Phum_PHUM609790	hb	0.954545	0.871147	0.792014	0.991439	3.49484	0.00047434	0.912666	0.00271616	1	1	1	maternal	yes	maternal
gene-Phum_PHUM611490	bh	0.254902	1.09092	0.0387612	0.743746	-0.983239	0.32549	0.345803	0.493713	0	0	0	paternal	no	unbiased
gene-Phum_PHUM611490	hb	1	8228.87	0	1	0.0024934	0.998011	0.666667	1	0	1	0	maternal	no	unbiased
gene-Phum_PHUM612040	bh	0.432143	0.725607	0.155083	0.759337	-0.376394	0.706624	0.448854	0.853595	0	0	0	unbiased	no	unbiased
gene-Phum_PHUM612040	hb	0.848684	0.891226	0.494387	0.969854	1.93477	0.0530185	0.770975	0.144079	0	1	0	maternal	no	unbiased
gene-Phum_PHUM612070	bh	0.330228	0.710447	0.109135	0.66492	-0.995362	0.31956	0.368095	0.489053	0	0	0	paternal	no	unbiased
gene-Phum_PHUM612070	hb	0.963799	1.50582	0.581866	0.998041	2.1794	0.0293017	0.847902	0.0962056	0	1	0	maternal	no	unbiased
gene-Phum_PHUM613070	bh	0.464286	1.22957	0.0722242	0.906091	-0.116383	0.907349	0.480867	1	0	0	0	unbiased	no	unbiased
gene-Phum_PHUM613070	hb	0.4	1.3247	0.0473437	0.899428	-0.306082	0.759542	0.448924	0.902074	0	0	0	unbiased	no	unbiased
gene-Phum_PHUM613180	bh	0.963303	1.68575	0.490917	0.998602	1.93841	0.0525734	0.817607	0.143274	0	1	0	maternal	no	unbiased
gene-Phum_PHUM613180	hb	0.806061	0.651546	0.536835	0.937122	2.18651	0.0287781	0.760006	0.0951359	0	1	0	maternal	no	unbiased
gene-Phum_PHUM614440	bh	0.478873	1.00089	0.114429	0.867284	-0.0844819	0.932673	0.486862	1	0	0	0	unbiased	no	unbiased
gene-Phum_PHUM614440	hb	1	5371.96	0	1	0.00373648	0.997019	0.666667	1	0	1	0	maternal	no	unbiased
gene-Phum_PHUM616120	bh	0.403077	0.682358	0.15058	0.720055	-0.575447	0.564989	0.424571	0.728578	0	0	0	unbiased	no	unbiased
gene-Phum_PHUM616120	hb	0.808376	0.772364	0.48143	0.950419	1.86375	0.0623573	0.746741	0.160395	0	1	0	maternal	no	unbiased
gene-Phum_PHUM616870	bh	0.735294	0.960612	0.297107	0.948064	1.06354	0.287536	0.660155	0.456263	0	1	0	maternal	no	unbiased
gene-Phum_PHUM616870	hb	0.714286	1.03376	0.247901	0.949904	0.886369	0.375419	0.637364	0.543087	0	1	0	maternal	no	unbiased
gene-Phum_PHUM616930	bh	0.457965	0.384337	0.284586	0.642159	-0.43852	0.661009	0.46157	0.820504	0	0	0	unbiased	no	unbiased
gene-Phum_PHUM616930	hb	0.728302	0.459032	0.521571	0.868266	2.14805	0.0317098	0.706046	0.102023	0	1	0	maternal	no	unbiased
gene-Phum_PHUM617240	bh	0.86	1.00589	0.461024	0.977834	1.80466	0.0711283	0.766286	0.175901	0	1	0	maternal	no	unbiased
gene-Phum_PHUM617240	hb	0.357143	0.688299	0.125997	0.681626	-0.85397	0.393122	0.388255	0.558943	0	0	0	paternal	no	unbiased
gene-Phum_PHUM617250	bh	0.532826	0.546089	0.281138	0.768846	0.24079	0.809718	0.527603	0.951097	0	1	0	unbiased	no	unbiased
gene-Phum_PHUM617250	hb	0.777122	0.576565	0.529696	0.915213	2.16623	0.0302939	0.740677	0.0987888	0	1	0	maternal	no	unbiased
gene-Phum_PHUM617640	bh	0.585366	0.438471	0.374128	0.769276	0.786462	0.431597	0.576257	0.59641	0	1	0	unbiased	no	unbiased
gene-Phum_PHUM617640	hb	0.645889	0.407934	0.450532	0.802271	1.47332	0.140666	0.632897	0.277149	0	1	0	maternal	no	unbiased
gene-Phum_PHUM617860	bh	0.726636	0.609863	0.445791	0.897792	1.60301	0.108932	0.690073	0.236019	0	1	0	maternal	no	unbiased
gene-Phum_PHUM617860	hb	0.541704	0.477977	0.316563	0.751013	0.349817	0.726476	0.536427	0.874681	0	1	0	unbiased	no	unbiased
gene-Phum_PHUM625920	bh	1	5994.2	0	1	0.00331548	0.997355	0.666667	1	0	1	0	maternal	no	unbiased
gene-Phum_PHUM625920	hb	0.233333	1.18217	0.0291254	0.755362	-1.00628	0.314283	0.339274	0.482972	0	0	0	paternal	no	unbiased

## Sheet: S2
Supplementary 1.0.3: Enriched GO terms for biased and limited genes in hybrid F1 offspring.
Body lice all biased genes					Head lice all biased genes					Maternal all biased genes					Body lice limited genes only					Head lice limited genes only					Maternal limited genes only
GOBPID	Pvalue	Name	Frequency		GOBPID	Pvalue	Name	Frequency		GOBPID	Pvalue	Name	Frequency		GOBPID	Pvalue	Name	Frequency		GOBPID	Pvalue	Name	Frequency		GOBPID	Pvalue	Name	Frequency
GO:0007004	0.0313009	telomere maintenance via telomerase	0.00775516		GO:0006529	0.0057529	asparagine biosynthetic process	0.0676491		GO:0000022	0.0239681	mitotic spindle elongation	0.00170195		GO:0007212	0.00947725	dopamine receptor signaling pathway	0.0170062		GO:0006026	0.0327048	aminoglycan catabolic process	0.206208		GO:0001736	0.0382275	establishment of planar polarity	0.0103579
GO:0007212	0.01575	dopamine receptor signaling pathway	0.0170062		GO:0006878	0.0171694	intracellular copper ion homeostasis	0.0331547		GO:0000132	0.0474555	establishment of mitotic spindle orientation	0.011415		GO:0007267	0.0397403	cell-cell signaling	0.416811		GO:0006529	0.00287852	asparagine biosynthetic process	0.0676491		GO:0001751	0.0354005	compound eye photoreceptor cell differentiation	0.00385597
GO:0010676	0.0242568	positive regulation of cellular carbohydrate metabolic process	0.00632912		GO:0007253	0.011476	cytoplasmic sequestering of NF-kappaB	0.000771195		GO:0000212	0.0474555	meiotic spindle organization	0.00543493		GO:0008645	0.0324853	hexose transmembrane transport	0.0416213		GO:0006687	0.0270794	glycosphingolipid metabolic process	0.0204599		GO:0006090	0.0183509	pyruvate metabolic process	0.811201
GO:0010827	0.0438776	regulation of glucose transmembrane transport	0.00960005		GO:0007527	0.0200051	adult somatic muscle development	0.000312467		GO:0001751	0.00449443	compound eye photoreceptor cell differentiation	0.00385597		GO:0010676	0.0146213	positive regulation of cellular carbohydrate metabolic process	0.00632912		GO:0006878	0.00861569	intracellular copper ion homeostasis	0.0331547		GO:0006633	0.0251886	fatty acid biosynthetic process	0.741547
GO:0010906	0.0438776	regulation of glucose metabolic process	0.0232023		GO:0010927	0.0317899	cellular component assembly involved in morphogenesis	0.0246217		GO:0001756	0.0357714	somitogenesis	0.0124123		GO:0010827	0.0265548	regulation of glucose transmembrane transport	0.00960005		GO:0006893	0.0355077	Golgi to plasma membrane transport	0.0309841		GO:0006635	0.01778	fatty acid beta-oxidation	0.115929
GO:0015031	0.0292883	protein transport	2.81264		GO:0014003	0.0368648	oligodendrocyte development	0.00580058		GO:0001766	0.00345373	membrane raft polarization	0.000146261		GO:0010906	0.0265548	regulation of glucose metabolic process	0.0232023		GO:0007253	0.00575042	cytoplasmic sequestering of NF-kappaB	0.000771195		GO:0007464	0.00230315	R3/R4 cell fate commitment	0.000202771
GO:0015833	0.0307992	peptide transport	0.325527		GO:0019388	0.011476	galactose catabolic process	0.0198084		GO:0001767	0.0103314	establishment of lymphocyte polarity	0.00112023		GO:0010921	0.0409155	regulation of phosphatase activity	0.0574175		GO:0007527	0.0100458	adult somatic muscle development	0.000312467		GO:0034440	0.0251886	lipid oxidation	0.149186
GO:0019233	0.0466546	sensory perception of pain	0.00624269		GO:0036309	0.0057529	protein localization to M-band	2.9917e-05		GO:0001951	0.00172811	intestinal D-glucose absorption	0.000465376		GO:0019319	0.0265548	hexose biosynthetic process	0.244372		GO:0009066	0.0284882	aspartate family amino acid metabolic process	0.832984		GO:0035725	0.0206328	sodium ion transmembrane transport	0.260591
GO:0019319	0.0438776	hexose biosynthetic process	0.244372		GO:0042340	0.0057529	keratan sulfate catabolic process	1.32965e-05		GO:0006911	0.049115	phagocytosis, engulfment	0.00417177		GO:0030104	0.0171867	water homeostasis	0.0044377		GO:0010927	0.00776052	cellular component assembly involved in morphogenesis	0.0246217		GO:0042706	0.0109163	eye photoreceptor cell fate commitment	0.00192799
GO:0030104	0.0284882	water homeostasis	0.0044377		GO:0043124	0.0256543	negative regulation of I-kappaB kinase/NF-kappaB signaling	0.00633577		GO:0007029	0.049115	endoplasmic reticulum organization	0.0703882		GO:0032515	0.0111939	negative regulation of phosphoprotein phosphatase activity	0.00920448		GO:0019388	0.00575042	galactose catabolic process	0.0198084		GO:0044242	0.0359662	cellular lipid catabolic process	0.249375
GO:0032515	0.0185922	negative regulation of phosphoprotein phosphatase activity	0.00920448		GO:0048268	0.0228333	clathrin coat assembly	0.0289863		GO:0007344	0.00517687	pronuclear fusion	0.000202771		GO:0034219	0.0341753	carbohydrate transmembrane transport	0.36552		GO:0036309	0.00287852	protein localization to M-band	2.9917e-05		GO:0048663	0.0183509	neuron fate commitment	0.022707
GO:0035303	0.0400865	regulation of dephosphorylation	0.0714186		GO:0051220	0.0256543	cytoplasmic sequestering of protein	0.0027158		GO:0007399	0.0356744	nervous system development	0.532234		GO:0034764	0.0442739	positive regulation of transmembrane transport	0.0350595		GO:0042340	0.00287852	keratan sulfate catabolic process	1.32965e-05		GO:0072329	0.0274626	monocarboxylic acid catabolic process	0.315881
GO:0035305	0.0438776	negative regulation of dephosphorylation	0.0175613							GO:0007464	0.00689752	R3/R4 cell fate commitment	0.000202771		GO:0035304	0.0358633	regulation of protein dephosphorylation	0.0542728		GO:0042632	0.0284882	cholesterol homeostasis	0.0171225
GO:0043255	0.0369068	regulation of carbohydrate biosynthetic process	0.0270217							GO:0009101	0.0101341	glycoprotein biosynthetic process	0.658245		GO:0035305	0.0265548	negative regulation of dephosphorylation	0.0175613		GO:0043123	0.0284882	positive regulation of I-kappaB kinase/NF-kappaB signaling	0.0343381
GO:0045722	0.00861569	positive regulation of gluconeogenesis	0.00238672							GO:0009887	0.0414809	animal organ morphogenesis	0.18403		GO:0042147	0.0367066	retrograde transport, endosome to Golgi	0.087052		GO:0043124	0.0129012	negative regulation of I-kappaB kinase/NF-kappaB signaling	0.00633577
GO:0046326	0.0270794	positive regulation of glucose import	0.0050028							GO:0010256	0.024741	endomembrane system organization	0.23442		GO:0043255	0.022304	regulation of carbohydrate biosynthetic process	0.0270217		GO:0043433	0.0452669	negative regulation of DNA-binding transcription factor activity	0.0251602
GO:0046579	0.0298953	positive regulation of Ras protein signal transduction	0.0121563							GO:0010470	0.0374478	regulation of gastrulation	0.00225375		GO:0045722	0.00517687	positive regulation of gluconeogenesis	0.00238672		GO:0045214	0.0480407	sarcomere organization	0.00654186
GO:0051445	0.0396999	regulation of meiotic cell cycle	0.0142272							GO:0010638	0.0393769	positive regulation of organelle organization	0.0862243		GO:0046326	0.0163321	positive regulation of glucose import	0.0050028		GO:0046365	0.0256689	monosaccharide catabolic process	0.149672
GO:0071346	0.0298953	cellular response to type II interferon	0.0108865							GO:0014003	0.0222721	oligodendrocyte development	0.00580058		GO:0046579	0.0180408	positive regulation of Ras protein signal transduction	0.0121563		GO:0046843	0.0383042	dorsal appendage formation	0.00103048
GO:0071867	0.0355077	response to monoamine	0.0472989							GO:0014891	0.00689752	striated muscle atrophy	0.000531859		GO:0050796	0.0442739	regulation of insulin secretion	0.018871		GO:0051220	0.0129012	cytoplasmic sequestering of protein	0.0027158
GO:0071870	0.0341071	cellular response to catecholamine stimulus	0.0470196							GO:0016266	0.0137553	O-glycan processing	0.00192799		GO:0051445	0.0240058	regulation of meiotic cell cycle	0.0142272		GO:0097006	0.0341071	regulation of plasma lipoprotein particle levels	0.00696735
GO:1903350	0.0214278	response to dopamine	0.046049							GO:0016325	0.0407934	oocyte microtubule cytoskeleton organization	0.000634906		GO:0062013	0.0409155	positive regulation of small molecule metabolic process	0.016471		GO:1901607	0.0355077	alpha-amino acid biosynthetic process	2.24567
										GO:0018242	0.00517687	protein O-linked glycosylation via serine	0.0017086		GO:0071346	0.0180408	cellular response to type II interferon	0.0108865		GO:1903509	0.0452669	liposaccharide metabolic process	0.509052
										GO:0030835	0.0188728	negative regulation of actin filament depolymerization	0.0543759		GO:0071867	0.0214524	response to monoamine	0.0472989		GO:1903510	0.0327048	mucopolysaccharide metabolic process	0.0368944
										GO:0030836	0.00689752	positive regulation of actin filament depolymerization	0.00161552		GO:0071870	0.0206002	cellular response to catecholamine stimulus	0.0470196
										GO:0031112	0.0222721	positive regulation of microtubule polymerization or depolymerization	0.00560114		GO:1903350	0.0129086	response to dopamine	0.046049
										GO:0031113	0.0324112	regulation of microtubule polymerization	0.00805101
										GO:0031122	0.0374478	cytoplasmic microtubule organization	0.0318118
										GO:0031579	0.0154636	membrane raft organization	0.0120167
										GO:0031648	0.0154636	protein destabilization	0.00666153
										GO:0032233	0.0340925	positive regulation of actin filament bundle assembly	0.00719339
										GO:0032272	0.0374478	negative regulation of protein polymerization	0.0821788
										GO:0032273	0.00217797	positive regulation of protein polymerization	0.0124422
										GO:0032528	0.0154636	microvillus organization	0.00176843
										GO:0032532	0.00345373	regulation of microvillus length	0.000727981
										GO:0032878	0.0256616	regulation of establishment or maintenance of cell polarity	0.00481997
										GO:0035317	0.0340925	imaginal disc-derived wing hair organization	0.000980614
										GO:0035729	0.0120446	cellular response to hepatocyte growth factor stimulus	0.00178173
										GO:0036445	0.0457936	neuronal stem cell division	0.000176178
										GO:0042052	0.0273526	rhabdomere development	0.000844326
										GO:0042246	0.0340925	tissue regeneration	0.0215868
										GO:0042706	0.0324112	eye photoreceptor cell fate commitment	0.00192799
										GO:0042989	0.00172811	sequestering of actin monomers	0.0019712
										GO:0043154	0.0441293	negative regulation of cysteine-type endopeptidase activity involved in apoptotic process	0.0111591
										GO:0043242	0.0374478	negative regulation of protein-containing complex disassembly	0.0605421
										GO:0043243	0.0188728	positive regulation of protein-containing complex disassembly	0.0192001
										GO:0043413	0.00570439	macromolecule glycosylation	0.625948
										GO:0044855	0.00172811	plasma membrane raft distribution	0.000262605
										GO:0045165	0.0306983	cell fate commitment	0.0675327
										GO:0045196	0.0154636	establishment or maintenance of neuroblast polarity	0.000535183
										GO:0045450	0.0137553	bicoid mRNA localization	0.000787816
										GO:0046530	0.010344	photoreceptor cell differentiation	0.0168765
										GO:0046597	0.00172811	negative regulation of viral entry into host cell	0.00243325
										GO:0048318	0.00689752	axial mesoderm development	0.00158893
										GO:0048339	0.00689752	paraxial mesoderm development	0.00312467
										GO:0048525	0.0290413	negative regulation of viral process	0.00991916
										GO:0048592	0.0283411	eye morphogenesis	0.0376622
										GO:0048666	0.0408185	neuron development	0.206856
										GO:0048699	0.010501	generation of neurons	0.28367
										GO:0048749	0.0283411	compound eye development	0.00758231
										GO:0050892	0.0222721	intestinal absorption	0.00333741
										GO:0051014	0.0103314	actin filament severing	0.00989257
										GO:0051016	0.0137553	barbed-end actin filament capping	0.0225907
										GO:0051127	0.0103314	positive regulation of actin nucleation	0.00252633
										GO:0051493	0.0371226	regulation of cytoskeleton organization	0.226798
										GO:0051593	0.0103314	response to folic acid	0.000834353
										GO:0051665	0.00345373	membrane raft localization	0.000887539
										GO:0052372	0.00517687	modulation by symbiont of entry into host	0.00561776
										GO:0055057	0.0457936	neuroblast division	0.00262605
										GO:0060327	0.00345373	cytoplasmic actin-based contraction involved in cell motility	0.000329088
										GO:0061041	0.0441293	regulation of wound healing	0.020184
										GO:0070613	0.0374478	regulation of protein processing	0.00943384
										GO:0071276	0.0103314	cellular response to cadmium ion	0.00427149
										GO:0071346	0.0357714	cellular response to type II interferon	0.0108865
										GO:0071364	0.0340925	cellular response to epidermal growth factor stimulus	0.0042183
										GO:0071801	0.00861569	regulation of podosome assembly	0.00172854
										GO:0090063	0.00517687	positive regulation of microtubule nucleation	0.00101386
										GO:0090527	0.00861569	actin filament reorganization	0.00125984
										GO:0097017	0.00172811	renal protein absorption	0.000651527
										GO:0097284	0.00345373	hepatocyte apoptotic process	0.00159558
										GO:1901879	0.0407934	regulation of protein depolymerization	0.0614463
										GO:1902174	0.00172811	positive regulation of keratinocyte apoptotic process	0.000591693
										GO:1902743	0.0307275	regulation of lamellipodium organization	0.0064089
										GO:1902896	0.00172811	terminal web assembly	0.000445432
										GO:1903078	0.0357714	positive regulation of protein localization to plasma membrane	0.00980614
										GO:1903319	0.0205737	positive regulation of protein maturation	0.00549809
										GO:1903903	0.00517687	regulation of establishment of T cell polarity	0.000674796
										GO:1903906	0.00172811	regulation of plasma membrane raft polarization	0.000219392
										GO:1903909	0.00689752	regulation of receptor clustering	0.00190472
										GO:1903923	0.00345373	positive regulation of protein processing in phagocytic vesicle	0.000289198
										GO:1904035	0.0222721	regulation of epithelial cell apoptotic process	0.0121197
										GO:1990000	0.0154636	amyloid fibril formation	0.0018881
										GO:2000035	0.00517687	regulation of stem cell division	0.00143934
										GO:2000394	0.00172811	positive regulation of lamellipodium morphogenesis	0.000927428
										GO:2001269	0.00861569	positive regulation of cysteine-type endopeptidase activity involved in apoptotic signaling pathway	0.0012399

## Sheet: S3
Supplementary 1.0.4: Drosophila orthologs of the maternally biased genes.
louse_geneid	gene_name							Drosophila_ortholog	gene_name
gene-Phum_PHUM022100	Ubiquitin-protein ligase BRE1, putative							N/A
gene-Phum_PHUM022240	Putative uncharacterized protein							FBgn0052076	ALG10 alpha-1,2-glucosyltransferase
gene-Phum_PHUM022250	voltage and ligand gated potassium channel,putative							N/A
gene-Phum_PHUM079960	Orphan sodium- and chloride-dependentneurotransmitter transporter, putative							FBgn0034049	bedraggled
gene-Phum_PHUM080120	Acetyl-CoA acetyltransferase, putative							N/A
gene-Phum_PHUM122390	Putative uncharacterized protein							FBgn0025681	unspecified product
gene-Phum_PHUM179890	Putative uncharacterized protein							FBgn0038746	Surfeit 6
gene-Phum_PHUM207450	Putative uncharacterized protein							N/A
gene-Phum_PHUM219250	Zinc finger protein CCCH domain-containing protein, putative							FBgn0004395	unkempt
gene-Phum_PHUM394380	Putative uncharacterized protein							FBgn0030721, FBgn0030725, FBgn0037837		unspecified product
gene-Phum_PHUM433310	Putative uncharacterized protein							N/A
gene-Phum_PHUM444990	microtubule associated protein xmap215,putative							FBgn0027948	mini spindles
gene-Phum_PHUM498320	Putative uncharacterized protein							FBgn0034959	Xyloside xylosyltransferase
gene-Phum_PHUM507400	Advillin, putative							FBgn0003187, FBgn0010225	quail, Gelsolin
gene-Phum_PHUM514000	unspecified product							FBgn0083946	lost boys
gene-Phum_PHUM549380	DNA repair protein RAD50, putative							FBgn0034728	rad50
gene-Phum_PHUM557580	Putative uncharacterized protein							FBgn0035483	Mitochondrial E3 ubiquitin protein ligase 1
gene-Phum_PHUM609790	Putative uncharacterized protein							FBgn0051139, FBgn0086253		unspecified product, rumi

## Sheet: S4
Supplementary 1.0.0: Gene expression values for all differenially expressed genes between head and body lice ecotypes.
gene_id	BB1_FPKM	BB2_FPKM	HH1_FPKM	HH2_FPKM	BB_fpkm_mean	HH_fpkm_mean	log2FoldChange	pvalue	padj	BB_sq	HH_sq	SPM	diff_exp	category
gene-Phum_PHUM000210	52.14	59.27	70.55	69.17	55.705	69.86	0.262983	0.200577	0.973053	3103.05	4880.42	0.388684	no	unbiased
gene-Phum_PHUM000230	12.1	11.91	16.98	16.62	12.005	16.8	0.414748	0.169857	0.948787	144.12	282.24	0.338024	no	unbiased
gene-Phum_PHUM000240	16.9	23.69	17.15	21.25	20.295	19.2	-0.135938	0.588108	0.999144	411.887	368.64	0.527704	no	unbiased
gene-Phum_PHUM000250	9.26	8.98	10.42	11.67	9.12	11.045	0.203754	0.354166	0.999144	83.1744	121.992	0.4054	no	unbiased
gene-Phum_PHUM000260	16.17	18.48	18.06	18.19	17.325	18.125	0.00131782	0.995234	0.999144	300.156	328.516	0.477444	no	unbiased
gene-Phum_PHUM000270	102.89	170.62	118.87	122.27	136.755	120.57	-0.228206	0.366303	0.999144	18701.9	14537.1	0.562649	no	unbiased
gene-Phum_PHUM000280	56.35	29.51	43.6	41.97	42.93	42.785	-0.0993307	0.824397	0.999144	1842.98	1830.56	0.501692	no	unbiased
gene-Phum_PHUM000290	133.06	105.44	111.01	104.79	119.25	107.9	-0.224074	0.405875	0.999144	14220.6	11642.4	0.549843	no	unbiased
gene-Phum_PHUM000400	13.63	32.03	9.28	10.07	22.83	9.675	-1.27314	0.00527879	0.221458	521.209	93.6056	0.84775	no	unbiased
gene-Phum_PHUM000410	1.54	0.53	0.82	0.17	1.035	0.495	-1.18127	0.329621	0.999144	1.07123	0.245025	0.813846	no	unbiased
gene-Phum_PHUM000420	8.79	6.72	10.19	11.41	7.755	10.8	0.394265	0.132084	0.915917	60.14	116.64	0.340197	no	unbiased
gene-Phum_PHUM000430	4.82	2.98	4.69	5.53	3.9	5.11	0.299403	0.390992	0.999144	15.21	26.1121	0.368084	no	unbiased
gene-Phum_PHUM000550	14.51	6.23	14.79	14.15	10.37	14.47	0.387368	0.524594	0.999144	107.537	209.381	0.339321	no	unbiased
gene-Phum_PHUM000560	49.86	36.8	66.24	59.38	43.33	62.81	0.45261	0.0909222	0.835953	1877.49	3945.1	0.322449	no	unbiased
gene-Phum_PHUM000570	7.3	11.72	7.26	9.98	9.51	8.62	-0.191734	0.553848	0.999144	90.4401	74.3044	0.548972	no	unbiased
gene-Phum_PHUM000580	126.36	108.47	140.81	143.24	117.415	142.025	0.197297	0.393123	0.999144	13786.3	20171.1	0.405988	no	unbiased
gene-Phum_PHUM000590	70.3	64.81	68.65	61.65	67.555	65.15	-0.124911	0.587714	0.999144	4563.68	4244.52	0.518117	no	unbiased
gene-Phum_PHUM000900	64.3	121.05	75.53	82.89	92.675	79.21	-0.268115	0.35287	0.999144	8588.66	6274.22	0.577859	no	unbiased
gene-Phum_PHUM001010	42.09	33.61	34.87	33.26	37.85	34.065	-0.231998	0.375303	0.999144	1432.62	1160.42	0.552486	no	unbiased
gene-Phum_PHUM001020	0.41	0.72	0.61	0.54	0.565	0.575	-0.0142768	0.987951	0.999144	0.319225	0.330625	0.491229	no	unbiased
gene-Phum_PHUM001030	1.88	2.86	2.54	2.98	2.37	2.76	0.166136	0.703255	0.999144	5.6169	7.6176	0.424413	no	unbiased
gene-Phum_PHUM001040	938.26	1330.18	1073.82	1385.59	1134.22	1229.7	0.0606024	0.800166	0.999144	1.28646e+06	1.51217e+06	0.459673	no	unbiased
gene-Phum_PHUM001150	0.32	0.69	0.44	0.55	0.505	0.495	-0.0662781	0.934774	0.999144	0.255025	0.245025	0.509999	no	unbiased
gene-Phum_PHUM001160	0.47	0.34	0.45	0.58	0.405	0.515	0.265	0.613669	0.999144	0.164025	0.265225	0.38212	no	unbiased
gene-Phum_PHUM001370	10.32	6.45	9.69	7.73	8.385	8.71	-0.0351469	0.912942	0.999144	70.3082	75.8641	0.480995	no	unbiased
gene-Phum_PHUM001790	20.44	19.61	26.52	26.02	20.025	26.27	0.320655	0.233846	0.989346	401.001	690.113	0.367515	no	unbiased
gene-Phum_PHUM001800	2	5.67	1.22	4.55	3.835	2.885	-0.439738	0.638553	0.999144	14.7072	8.32323	0.638599	no	unbiased
gene-Phum_PHUM001810	5.44	5.3	7.4	6.43	5.37	6.915	0.294372	0.31592	0.999144	28.8369	47.8172	0.376195	no	unbiased
gene-Phum_PHUM002020	16.51	17.57	19.71	18.54	17.04	19.125	0.099619	0.684507	0.999144	290.362	365.766	0.442539	no	unbiased
gene-Phum_PHUM002030	38.8	97.91	57.25	47.3	68.355	52.275	-0.414659	0.26582	0.998413	4672.41	2732.68	0.630973	no	unbiased
gene-Phum_PHUM002140	6.21	6.98	7.01	7.85	6.595	7.43	0.107501	0.652464	0.999144	43.494	55.2049	0.440674	no	unbiased
gene-Phum_PHUM002150	12.98	12.38	14.2	16.66	12.68	15.43	0.209844	0.364509	0.999144	160.782	238.085	0.403097	no	unbiased
gene-Phum_PHUM002160	3.9	4.88	4.25	4.54	4.39	4.395	-0.0578828	0.844077	0.999144	19.2721	19.316	0.499431	no	unbiased
gene-Phum_PHUM002170	16.42	13.36	14.25	12.67	14.89	13.46	-0.223661	0.56965	0.999144	221.712	181.172	0.550313	no	unbiased
gene-Phum_PHUM002180	30.16	18.3	26.23	22.95	24.23	24.59	-0.0700004	0.823745	0.999144	587.093	604.668	0.492626	no	unbiased
gene-Phum_PHUM002190	9.6	7.8	14.33	10.05	8.7	12.19	0.410029	0.369589	0.999144	75.69	148.596	0.337471	no	unbiased
gene-Phum_PHUM002200	0.62	1.43	0.95	0.73	1.025	0.84	-0.325565	0.695885	0.999144	1.05062	0.7056	0.598229	no	unbiased
gene-Phum_PHUM002410	6.27	14.84	7.31	8.25	10.555	7.78	-0.473442	0.187906	0.967373	111.408	60.5284	0.647961	no	unbiased
gene-Phum_PHUM002510	1.46	1.64	1.36	1.26	1.55	1.31	-0.304013	0.429746	0.999144	2.4025	1.7161	0.583329	no	unbiased
gene-Phum_PHUM002520	14.09	20.64	17.5	17.04	17.365	17.27	-0.0602119	0.813694	0.999144	301.543	298.253	0.502743	no	unbiased
gene-Phum_PHUM002530	65.98	49.54	72.77	72.62	57.76	72.695	0.248543	0.34001	0.999144	3336.22	5284.56	0.386997	no	unbiased
gene-Phum_PHUM002640	20.34	16.86	20.17	17.44	18.6	18.805	-0.061549	0.818842	0.999144	345.96	353.628	0.49452	no	unbiased
gene-Phum_PHUM002650	6.28	10.15	7.75	8.21	8.215	7.98	-0.0896425	0.736271	0.999144	67.4862	63.6804	0.514508	no	unbiased
gene-Phum_PHUM002660	11.51	15.63	11.62	14.41	13.57	13.015	-0.117468	0.628764	0.999144	184.145	169.39	0.520867	no	unbiased
gene-Phum_PHUM002670	13.31	12.22	14.03	13.68	12.765	13.855	0.0445971	0.853523	0.999144	162.945	191.961	0.459122	no	unbiased
gene-Phum_PHUM002680	3.26	4.76	3.76	4.27	4.01	4.015	-0.0518189	0.853342	0.999144	16.0801	16.1202	0.499377	no	unbiased
gene-Phum_PHUM002690	3.69	2.57	3.54	2.99	3.13	3.265	-0.0237926	0.943962	0.999144	9.7969	10.6602	0.478899	no	unbiased
gene-Phum_PHUM002900	23.92	35.53	24.03	28.2	29.725	26.115	-0.23966	0.392897	0.999144	883.576	681.993	0.56438	no	unbiased
gene-Phum_PHUM002910	3.09	4.91	4.21	5.43	4	4.82	0.219247	0.489548	0.999144	16	23.2324	0.407826	no	unbiased
gene-Phum_PHUM002920	3.08	3.15	2.94	2.68	3.115	2.81	-0.214159	0.525524	0.999144	9.70322	7.8961	0.551341	no	unbiased
gene-Phum_PHUM002930	16.89	21.12	15.46	17.63	19.005	16.545	-0.260092	0.263632	0.998413	361.19	273.737	0.568869	no	unbiased
gene-Phum_PHUM003040	53.16	89.84	57.48	70.9	71.5	64.19	-0.203191	0.459212	0.999144	5112.25	4120.36	0.553717	no	unbiased
gene-Phum_PHUM003050	0.33	0.52	0.68	0.44	0.425	0.56	0.346537	0.546282	0.999144	0.180625	0.3136	0.365471	no	unbiased
gene-Phum_PHUM003060	6.11	18.44	7.35	10.01	12.275	8.68	-0.523963	0.252074	0.996627	150.676	75.3424	0.666653	no	unbiased
gene-Phum_PHUM003070	5.52	7.5	5.19	5.95	6.51	5.57	-0.282145	0.3451	0.999144	42.3801	31.0249	0.577346	no	unbiased
gene-Phum_PHUM003080	12.27	16.14	13.99	14.69	14.205	14.34	-0.043814	0.85042	0.999144	201.782	205.636	0.495271	no	unbiased
gene-Phum_PHUM003090	754.25	1163.76	868.07	753.55	959.005	810.81	-0.290007	0.229446	0.988318	919691	657413	0.583152	no	unbiased
gene-Phum_PHUM003100	8.9	14.71	13.76	16.86	11.805	15.31	0.326161	0.237385	0.989346	139.358	234.396	0.37286	no	unbiased
gene-Phum_PHUM003110	2.18	2.4	1.86	0.95	2.29	1.405	-0.770447	0.256697	0.997719	5.2441	1.97402	0.726518	no	unbiased
gene-Phum_PHUM003120	1.53	4	2.83	3.54	2.765	3.185	0.173598	0.734371	0.999144	7.64522	10.1442	0.429762	no	unbiased
gene-Phum_PHUM003130	6.37	3.65	1.54	1.91	5.01	1.725	-1.63413	6.41861e-05	0.00985859	25.1001	2.97562	0.894014	yes	BB_biased
gene-Phum_PHUM003140	9.11	9.74	10.47	13.53	9.425	12	0.281626	0.3142	0.999144	88.8306	144	0.381525	no	unbiased
gene-Phum_PHUM003150	40.15	42.27	34.95	34.4	41.21	34.675	-0.316297	0.14385	0.930486	1698.26	1202.36	0.585483	no	unbiased
gene-Phum_PHUM003160	2.03	1.49	1.55	1.88	1.76	1.715	-0.114723	0.811716	0.999144	3.0976	2.94123	0.512947	no	unbiased
gene-Phum_PHUM003170	2.66	2.75	3.87	4	2.705	3.935	0.474056	0.0510195	0.682343	7.31703	15.4842	0.320905	no	unbiased
gene-Phum_PHUM003180	18.43	18.73	21.31	23.28	18.58	22.295	0.193554	0.402357	0.999144	345.216	497.067	0.409858	no	unbiased
gene-Phum_PHUM003190	13.15	14.73	14.57	14.08	13.94	14.325	-0.0251626	0.911024	0.999144	194.324	205.206	0.486381	no	unbiased
gene-Phum_PHUM003200	20.04	16.64	13.99	14.35	18.34	14.17	-0.450408	0.0899708	0.835187	336.356	200.789	0.626192	no	unbiased
gene-Phum_PHUM003210	1.81	2.7	2.07	2.41	2.255	2.24	-0.061055	0.843443	0.999144	5.08502	5.0176	0.503337	no	unbiased
gene-Phum_PHUM003220	151.53	189.74	169.61	189.33	170.635	179.47	0.012529	0.951872	0.999144	29116.3	32209.5	0.474781	no	unbiased
gene-Phum_PHUM003330	0.48	0.29	0.31	0.52	0.385	0.415	0.032239	0.973507	0.999144	0.148225	0.172225	0.462553	no	unbiased
gene-Phum_PHUM003340	3.85	4.41	4.89	4.84	4.13	4.865	0.172813	0.651973	0.999144	17.0569	23.6682	0.41883	no	unbiased
gene-Phum_PHUM003350	6.82	5.83	6.82	8.44	6.325	7.63	0.192716	0.500645	0.999144	40.0056	58.2169	0.407296	no	unbiased
gene-Phum_PHUM003460	3.86	5.67	8.61	9.94	4.765	9.275	0.907474	0.00275451	0.143446	22.7052	86.0256	0.20882	no	unbiased
gene-Phum_PHUM003470	1.06	1.72	1.34	1.51	1.39	1.425	-0.0127869	0.97931	0.999144	1.9321	2.03063	0.487569	no	unbiased
gene-Phum_PHUM003480	10.98	14.01	10.01	8.13	12.495	9.07	-0.521881	0.112087	0.882409	156.125	82.2649	0.654915	no	unbiased
gene-Phum_PHUM003490	1.17	2.1	1.07	1.21	1.635	1.14	-0.562754	0.163749	0.944078	2.67322	1.2996	0.672878	no	unbiased
gene-Phum_PHUM003500	3.62	4.29	4.99	4.14	3.955	4.565	0.142707	0.710684	0.999144	15.642	20.8392	0.428769	no	unbiased
gene-Phum_PHUM003510	18	32.84	20.74	23.89	25.42	22.315	-0.231241	0.43565	0.999144	646.176	497.959	0.564773	no	unbiased
gene-Phum_PHUM003520	14.79	14.22	21.52	32.35	14.505	26.935	0.821885	0.0228587	0.491687	210.395	725.494	0.224808	no	unbiased
gene-Phum_PHUM003530	2.25	1.19	1.77	2.12	1.72	1.945	0.0644933	0.933934	0.999144	2.9584	3.78302	0.438839	no	unbiased
gene-Phum_PHUM003540	1.04	0.59	0.66	0.89	0.815	0.775	-0.220459	0.808147	0.999144	0.664225	0.600625	0.525141	no	unbiased
gene-Phum_PHUM003560	0.17	0	1.13	2.19	0.085	1.66	4.1277	0.00595283	0.235678	0.007225	2.7556	0.00261508	no	unbiased
gene-Phum_PHUM003580	0.68	1.66	2.95	4.64	1.17	3.795	1.6446	0.0290303	0.548785	1.3689	14.402	0.086799	no	unbiased
gene-Phum_PHUM003590	4.98	5.64	3.44	6.65	5.31	5.045	-0.140615	0.811588	0.999144	28.1961	25.452	0.525575	no	unbiased
gene-Phum_PHUM003700	18.33	24.99	22.48	19.99	21.66	21.235	-0.0827027	0.715825	0.999144	469.156	450.925	0.509907	no	unbiased
gene-Phum_PHUM003710	90.58	135.63	114.12	102.41	113.105	108.265	-0.11282	0.634724	0.999144	12792.7	11721.3	0.521853	no	unbiased
gene-Phum_PHUM003720	1.87	4.63	5	4.59	3.25	4.795	0.525854	0.396876	0.999144	10.5625	22.992	0.314786	no	unbiased
gene-Phum_PHUM003740	10.01	11.15	12.83	12.71	10.58	12.77	0.206244	0.39721	0.999144	111.936	163.073	0.407028	no	unbiased
gene-Phum_PHUM003750	43.34	55.78	52.41	56.41	49.56	54.41	0.0760001	0.715985	0.999144	2456.19	2960.45	0.453453	no	unbiased
gene-Phum_PHUM003760	118.89	120.08	114.99	129.47	119.485	122.23	-0.0377925	0.857907	0.999144	14276.7	14940.2	0.488645	no	unbiased
gene-Phum_PHUM003770	9.42	12.42	8.08	9.86	10.92	8.97	-0.341062	0.17166	0.95065	119.246	80.4609	0.597106	no	unbiased
gene-Phum_PHUM003780	0.71	0.9	0.75	0.42	0.805	0.585	-0.519598	0.624564	0.999144	0.648025	0.342225	0.654405	no	unbiased
gene-Phum_PHUM003790	5.18	3.22	5.49	5.26	4.2	5.375	0.267452	0.496673	0.999144	17.64	28.8906	0.379105	no	unbiased
gene-Phum_PHUM004100	51.33	64.29	68.94	88.19	57.81	78.565	0.381041	0.0987022	0.859383	3342	6172.46	0.351255	no	unbiased
gene-Phum_PHUM004110	2.96	3.23	4.09	3.77	3.095	3.93	0.278549	0.323177	0.999144	9.57902	15.4449	0.382795	no	unbiased
gene-Phum_PHUM004120	4.79	7.45	5.2	6.32	6.12	5.76	-0.138169	0.61619	0.999144	37.4544	33.1776	0.530275	no	unbiased
gene-Phum_PHUM004130	86.64	78.5	81.12	81.69	82.57	81.405	-0.0949904	0.668266	0.999144	6817.8	6626.77	0.507104	no	unbiased
gene-Phum_PHUM004140	7.33	24.17	9.09	10.52	15.75	9.805	-0.705074	0.14572	0.932584	248.062	96.138	0.720692	no	unbiased
gene-Phum_PHUM004150	2.94	2.96	5.48	3.75	2.95	4.615	0.565993	0.314273	0.999144	8.7025	21.2982	0.290076	no	unbiased
gene-Phum_PHUM004160	3.13	5.64	0.37	1.44	4.385	0.905	-2.27053	0.00992682	0.321607	19.2282	0.819025	0.959145	no	unbiased
gene-Phum_PHUM004170	3.84	2.76	2.94	4.18	3.3	3.56	0.0402029	0.934746	0.999144	10.89	12.6736	0.462153	no	unbiased
gene-Phum_PHUM004180	2.17	2.02	2.48	1.53	2.095	2.005	-0.177233	0.857629	0.999144	4.38903	4.02003	0.521941	no	unbiased
gene-Phum_PHUM004190	1.27	1.04	0.68	0.91	1.155	0.795	-0.572015	0.566015	0.999144	1.33403	0.632025	0.678531	no	unbiased
gene-Phum_PHUM004200	4.34	14.31	3.47	5.17	9.325	4.32	-1.13128	0.0214112	0.477261	86.9556	18.6624	0.823303	no	unbiased
gene-Phum_PHUM004210	18.03	16.87	18.26	18.33	17.45	18.295	-0.00443425	0.984015	0.999144	304.502	334.707	0.476374	no	unbiased
gene-Phum_PHUM004220	6.34	6.06	7.44	12.27	6.2	9.855	0.593416	0.0643187	0.753579	38.44	97.121	0.283562	no	unbiased
gene-Phum_PHUM004430	3.98	3.98	4.76	7.37	3.98	6.065	0.537353	0.125146	0.905657	15.8404	36.7842	0.301007	no	unbiased
gene-Phum_PHUM004550	0.65	2.65	0.88	1.66	1.65	1.27	-0.392701	0.603824	0.999144	2.7225	1.6129	0.62797	no	unbiased
gene-Phum_PHUM004560	14.4	20.96	17.4	18.52	17.68	17.96	-0.0302427	0.898427	0.999144	312.582	322.562	0.492144	no	unbiased
gene-Phum_PHUM004570	31.88	43.17	39.81	41.96	37.525	40.885	0.0673044	0.794812	0.999144	1408.13	1671.58	0.457227	no	unbiased
gene-Phum_PHUM004580	2.45	3.32	2.61	2.61	2.885	2.61	-0.201956	0.475821	0.999144	8.32323	6.8121	0.54992	no	unbiased
gene-Phum_PHUM004590	2.07	3.76	1.31	1.42	2.915	1.365	-1.13771	0.014846	0.398439	8.49723	1.86322	0.82016	no	unbiased
gene-Phum_PHUM004600	60.59	67.67	76.12	82.99	64.13	79.555	0.245591	0.263468	0.998413	4112.66	6329	0.39387	no	unbiased
gene-Phum_PHUM004610	75.62	66.65	81.28	85.62	71.135	83.45	0.154077	0.499924	0.999144	5060.19	6963.9	0.420837	no	unbiased
gene-Phum_PHUM004620	6.41	11.76	6.88	8.48	9.085	7.68	-0.286804	0.362435	0.999144	82.5372	58.9824	0.583221	no	unbiased
gene-Phum_PHUM004630	2.89	3.73	2.73	2.96	3.31	2.845	-0.277662	0.462276	0.999144	10.9561	8.09403	0.57512	no	unbiased
gene-Phum_PHUM004640	17.87	15.85	19.61	18.45	16.86	19.03	0.100003	0.689149	0.999144	284.26	362.141	0.439758	no	unbiased
gene-Phum_PHUM004650	1.09	1.11	1.45	1.11	1.1	1.28	0.14453	0.749878	0.999144	1.21	1.6384	0.4248	no	unbiased
gene-Phum_PHUM004660	80.94	59.69	82.21	86.28	70.315	84.245	0.176109	0.500018	0.999144	4944.2	7097.22	0.410599	no	unbiased
gene-Phum_PHUM004770	20.77	26.08	22.44	26.7	23.425	24.57	0.00820857	0.970787	0.999144	548.731	603.685	0.476157	no	unbiased
gene-Phum_PHUM004780	3.98	4.62	4.82	4.99	4.3	4.905	0.127246	0.630911	0.999144	18.49	24.059	0.434558	no	unbiased
gene-Phum_PHUM004790	17.06	13.17	21.72	17.68	15.115	19.7	0.302141	0.279517	0.998413	228.463	388.09	0.370549	no	unbiased
gene-Phum_PHUM005290	18	21.66	24.17	23.28	19.83	23.725	0.197526	0.42322	0.999144	393.229	562.876	0.411282	no	unbiased
gene-Phum_PHUM005700	0.61	20.05	0	0.45	10.33	0.225	-5.42648	0.000159518	0.0203644	106.709	0.050625	0.999526	yes	BB_biased
gene-Phum_PHUM005710	1.21	1.11	0.82	0.91	1.16	0.865	-0.501686	0.202298	0.975416	1.3456	0.748225	0.642652	no	unbiased
gene-Phum_PHUM005720	80.14	129.36	82.95	107.06	104.75	95.005	-0.190674	0.466188	0.999144	10972.6	9025.95	0.548669	no	unbiased
gene-Phum_PHUM005730	19.82	13.24	23.5	20.15	16.53	21.825	0.314013	0.28398	0.998413	273.241	476.331	0.364529	no	unbiased
gene-Phum_PHUM005940	3.86	6.67	4.05	4.01	5.265	4.03	-0.431995	0.203272	0.975665	27.7202	16.2409	0.630562	no	unbiased
gene-Phum_PHUM005950	14.45	25.47	10.58	13.48	19.96	12.03	-0.776019	0.0133205	0.377351	398.402	144.721	0.733539	no	unbiased
gene-Phum_PHUM005960	18.83	34.28	23.64	30.22	26.555	26.93	-0.0244358	0.94022	0.999144	705.168	725.225	0.492989	no	unbiased
gene-Phum_PHUM005970	3.61	5.82	3.29	3.44	4.715	3.365	-0.535426	0.111293	0.881553	22.2312	11.3232	0.662542	no	unbiased
gene-Phum_PHUM005980	14.63	18.69	16.87	15.85	16.66	16.36	-0.0841905	0.694355	0.999144	277.556	267.65	0.509085	no	unbiased
gene-Phum_PHUM006290	101.48	118.01	111.24	117.15	109.745	114.195	-0.00578797	0.978314	0.999144	12044	13040.5	0.480136	no	unbiased
gene-Phum_PHUM006400	5.58	7.4	6.2	6.19	6.49	6.195	-0.124282	0.76198	0.999144	42.1201	38.378	0.523243	no	unbiased
gene-Phum_PHUM006410	4.3	8.22	5.44	7.52	6.26	6.48	0.00717979	0.984452	0.999144	39.1876	41.9904	0.482737	no	unbiased
gene-Phum_PHUM006420	3.53	4.07	4.06	3.77	3.8	3.915	-0.0198032	0.933221	0.999144	14.44	15.3272	0.485097	no	unbiased
gene-Phum_PHUM006430	31.5	41.03	46.62	60.99	36.265	53.805	0.509593	0.0705104	0.774432	1315.15	2894.98	0.312378	no	unbiased
gene-Phum_PHUM006440	15.73	14.8	17.2	17.9	15.265	17.55	0.127725	0.561431	0.999144	233.02	308.002	0.430703	no	unbiased
gene-Phum_PHUM006450	6.17	4.29	5.43	5.14	5.23	5.285	-0.0693751	0.812677	0.999144	27.3529	27.9312	0.49477	no	unbiased
gene-Phum_PHUM006460	13.15	12.78	14.45	15.68	12.965	15.065	0.144529	0.514718	0.999144	168.091	226.954	0.425498	no	unbiased
gene-Phum_PHUM006690	1.12	1.15	0.91	1.43	1.135	1.17	-0.0230451	0.955117	0.999144	1.28822	1.3689	0.484819	no	unbiased
gene-Phum_PHUM006700	148.08	193.09	204.46	230.44	170.585	217.45	0.2917	0.169001	0.948787	29099.2	47284.5	0.380961	no	unbiased
gene-Phum_PHUM006710	113.34	98.15	115.76	126.35	105.745	121.055	0.117573	0.612303	0.999144	11182	14654.3	0.432802	no	unbiased
gene-Phum_PHUM006720	20	17.73	15.06	13.25	18.865	14.155	-0.48873	0.0708268	0.77704	355.888	200.364	0.639796	no	unbiased
gene-Phum_PHUM007330	2.77	3.85	3.6	4.8	3.31	4.2	0.28957	0.482673	0.999144	10.9561	17.64	0.383133	no	unbiased
gene-Phum_PHUM007540	4.85	6.78	3.89	4.81	5.815	4.35	-0.474205	0.134955	0.918702	33.8142	18.9225	0.641189	no	unbiased
gene-Phum_PHUM007550	15.16	14.79	15.32	18.26	14.975	16.79	0.0954083	0.795488	0.999144	224.251	281.904	0.443048	no	unbiased
gene-Phum_PHUM007560	134.74	177.58	127.33	145.03	156.16	136.18	-0.255549	0.232956	0.989163	24385.9	18545	0.568027	no	unbiased
gene-Phum_PHUM007570	4.02	4.41	5.78	5.88	4.215	5.83	0.403013	0.118523	0.895325	17.7662	33.9889	0.343275	no	unbiased
gene-Phum_PHUM007680	62.47	42.66	60.01	54.71	52.565	57.36	0.0393602	0.890434	0.999144	2763.08	3290.17	0.456462	no	unbiased
gene-Phum_PHUM007790	12.99	13.12	18.23	17.32	13.055	17.775	0.376436	0.108403	0.877464	170.433	315.951	0.350409	no	unbiased
gene-Phum_PHUM007800	1.49	1.47	2.18	1.6	1.48	1.89	0.282722	0.547474	0.999144	2.1904	3.5721	0.380113	no	unbiased
gene-Phum_PHUM007810	29.92	39.27	32.2	32.45	34.595	32.325	-0.155128	0.489629	0.999144	1196.81	1044.91	0.533882	no	unbiased
gene-Phum_PHUM007920	12.15	20.36	10.53	11.77	16.255	11.15	-0.590652	0.0395992	0.628445	264.225	124.323	0.680033	no	unbiased
gene-Phum_PHUM007930	323.23	418.74	560.34	890.05	370.985	725.195	0.904625	0.000587362	0.0529703	137630	525908	0.207418	no	unbiased
gene-Phum_PHUM007940	30.03	55.88	31.16	47.57	42.955	39.365	-0.171182	0.5832	0.999144	1845.13	1549.6	0.543528	no	unbiased
gene-Phum_PHUM007950	5.13	7.84	2.47	3.67	6.485	3.07	-1.12977	0.00220459	0.125995	42.0552	9.4249	0.816922	no	unbiased
gene-Phum_PHUM007960	6.41	9.75	6.5	6.21	8.08	6.355	-0.397199	0.186616	0.965473	65.2864	40.386	0.617819	no	unbiased
gene-Phum_PHUM008070	4.6	8.06	5.47	7.43	6.33	6.45	-0.019417	0.965276	0.999144	40.0689	41.6025	0.490611	no	unbiased
gene-Phum_PHUM008080	1.15	1	1.62	1.41	1.075	1.515	0.418485	0.281641	0.998413	1.15562	2.29522	0.334881	no	unbiased
gene-Phum_PHUM008090	18.37	19.7	24.27	26.61	19.035	25.44	0.351061	0.145555	0.932584	362.331	647.194	0.358913	no	unbiased
gene-Phum_PHUM008100	24.35	24.75	24.67	28.75	24.55	26.71	0.0521092	0.833677	0.999144	602.702	713.424	0.457937	no	unbiased
gene-Phum_PHUM008210	38.47	41.05	49.44	41.58	39.76	45.51	0.129506	0.586761	0.999144	1580.86	2071.16	0.432872	no	unbiased
gene-Phum_PHUM008320	142.19	120.65	186.14	228.17	131.42	207.155	0.576866	0.0181122	0.437452	17271.2	42913.2	0.286972	no	unbiased
gene-Phum_PHUM008330	252.39	293.37	202.75	191.62	272.88	197.185	-0.530835	0.00899604	0.302846	74463.5	38881.9	0.656961	no	unbiased
gene-Phum_PHUM008540	2	0.49	2.13	1.13	1.245	1.63	0.268657	0.792237	0.999144	1.55002	2.6569	0.368446	no	unbiased
gene-Phum_PHUM009050	8.41	4.96	10.47	9.23	6.685	9.85	0.466875	0.142249	0.929448	44.6892	97.0225	0.315353	no	unbiased
gene-Phum_PHUM009060	27.07	21.09	30.96	28.64	24.08	29.8	0.228048	0.49729	0.999144	579.846	888.04	0.395021	no	unbiased
gene-Phum_PHUM009090	7.06	4.04	8.61	6.86	5.55	7.735	0.387241	0.276699	0.998413	30.8025	59.8302	0.339861	no	unbiased
gene-Phum_PHUM009100	1.6	2.35	2.24	1.73	1.975	1.985	-0.0486931	0.946607	0.999144	3.90062	3.94022	0.497475	no	unbiased
gene-Phum_PHUM009400	8.75	11.48	9.54	11.69	10.115	10.615	0.0109487	0.960839	0.999144	102.313	112.678	0.475894	no	unbiased
gene-Phum_PHUM009510	4.33	6.87	5.84	5.31	5.6	5.575	-0.0593204	0.91517	0.999144	31.36	31.0806	0.502237	no	unbiased
gene-Phum_PHUM009620	213.08	288	215.75	255.19	250.54	235.47	-0.146776	0.503186	0.999144	62770.3	55446.1	0.530978	no	unbiased
gene-Phum_PHUM009630	1.6	5.17	1.92	2.34	3.385	2.13	-0.692265	0.284351	0.998413	11.4582	4.5369	0.716357	no	unbiased
gene-Phum_PHUM009640	16.08	22.5	16.85	16.54	19.29	16.695	-0.263072	0.340079	0.999144	372.104	278.723	0.57174	no	unbiased
gene-Phum_PHUM009650	235.37	278.52	225.35	209.39	256.945	217.37	-0.302393	0.138835	0.924115	66020.7	47249.7	0.582859	no	unbiased
gene-Phum_PHUM009660	794.28	672.29	836.2	850.13	733.285	843.165	0.123504	0.595128	0.999144	537707	710927	0.430636	no	unbiased
gene-Phum_PHUM009770	46.29	67.97	48.92	68.61	57.13	58.765	-0.0143336	0.95575	0.999144	3263.84	3453.33	0.485895	no	unbiased
gene-Phum_PHUM009780	69.35	74.13	62.13	59.42	71.74	60.775	-0.305528	0.149147	0.936918	5146.63	3693.6	0.582183	no	unbiased
gene-Phum_PHUM009790	143.04	158.3	181.83	204.68	150.67	193.255	0.29289	0.147317	0.932624	22701.4	37347.5	0.378049	no	unbiased
gene-Phum_PHUM009800	5.99	9.76	7.25	8.06	7.875	7.655	-0.0896604	0.770616	0.999144	62.0156	58.599	0.514163	no	unbiased
gene-Phum_PHUM009810	18.62	17.89	21.6	20.59	18.255	21.095	0.137891	0.696704	0.999144	333.245	444.999	0.428201	no	unbiased
gene-Phum_PHUM009820	10.94	45.23	12.76	27.56	28.085	20.16	-0.496253	0.610108	0.999144	788.767	406.426	0.65995	no	unbiased
gene-Phum_PHUM009830	4.93	5.55	4.61	5.7	5.24	5.155	-0.0884993	0.791788	0.999144	27.4576	26.574	0.508176	no	unbiased
gene-Phum_PHUM009840	7.2	6.56	8.02	9.18	6.88	8.6	0.24822	0.408064	0.999144	47.3344	73.96	0.390244	no	unbiased
gene-Phum_PHUM009850	0.77	2.48	1.18	0.98	1.625	1.08	-0.613719	0.324319	0.999144	2.64062	1.1664	0.693619	no	unbiased
gene-Phum_PHUM009870	4.86	5.26	5.02	4.61	5.06	4.815	-0.138705	0.634303	0.999144	25.6036	23.1842	0.524795	no	unbiased
gene-Phum_PHUM010600	12.39	12.81	14.18	14.72	12.6	14.45	0.128843	0.549972	0.999144	158.76	208.803	0.431927	no	unbiased
gene-Phum_PHUM010610	6.97	14.85	6.44	7.56	10.91	7	-0.680705	0.243786	0.994865	119.028	49	0.708382	no	unbiased
gene-Phum_PHUM010620	5.1	11.8	3.62	4.84	8.45	4.23	-1.03076	0.0237365	0.500658	71.4025	17.8929	0.799621	no	unbiased
gene-Phum_PHUM010630	17.9	12.63	20.97	19.97	15.265	20.47	0.338355	0.237204	0.989346	233.02	419.021	0.35737	no	unbiased
gene-Phum_PHUM010640	7.19	4.59	7.01	6.39	5.89	6.7	0.095739	0.753778	0.999144	34.6921	44.89	0.435928	no	unbiased
gene-Phum_PHUM010750	3.41	5.06	5.11	9.2	4.235	7.155	0.700259	0.0671834	0.764937	17.9352	51.194	0.259445	no	unbiased
gene-Phum_PHUM010760	33.59	30.09	34	29.65	31.84	31.825	-0.0742808	0.758264	0.999144	1013.79	1012.83	0.500236	no	unbiased
gene-Phum_PHUM010870	4.88	6.41	4.48	4.99	5.645	4.735	-0.309882	0.194481	0.970432	31.866	22.4202	0.587	no	unbiased
gene-Phum_PHUM010880	64.83	74.28	78.87	63.42	69.555	71.145	-0.0286679	0.900679	0.999144	4837.9	5061.61	0.488701	no	unbiased
gene-Phum_PHUM010990	718.65	770.99	775.89	1169.77	744.82	972.83	0.315734	0.271387	0.998413	554757	946398	0.369553	no	unbiased
gene-Phum_PHUM011190	6.31	6.28	8.33	5.63	6.295	6.98	0.0808643	0.806218	0.999144	39.627	48.7204	0.448536	no	unbiased
gene-Phum_PHUM011400	8.04	8.11	11.29	10.33	8.075	10.81	0.351555	0.250462	0.996047	65.2056	116.856	0.358151	no	unbiased
gene-Phum_PHUM011410	2.77	4.29	2.85	3.34	3.53	3.095	-0.237711	0.488167	0.999144	12.4609	9.57902	0.565379	no	unbiased
gene-Phum_PHUM011520	8.79	23.32	8.43	11.77	16.055	10.1	-0.699423	0.16297	0.940687	257.763	102.01	0.71646	no	unbiased
gene-Phum_PHUM011730	295.13	392.76	528.42	617.04	343.945	572.73	0.677794	0.00158626	0.100832	118298	328020	0.265054	no	unbiased
gene-Phum_PHUM011750	2.46	7.15	3.73	4.37	4.805	4.05	-0.274091	0.613756	0.999144	23.088	16.4025	0.584647	no	unbiased
gene-Phum_PHUM011760	315.36	246.22	391.73	377.2	280.79	384.465	0.372456	0.144683	0.932584	78843	147813	0.347853	no	unbiased
gene-Phum_PHUM011770	5.87	9.04	8.02	7.34	7.455	7.68	-0.00799631	0.97969	0.999144	55.577	58.9824	0.485137	no	unbiased
gene-Phum_PHUM011780	37.05	103.75	27.41	38.13	70.4	32.77	-1.13058	0.00367017	0.179492	4956.16	1073.87	0.821913	no	unbiased
gene-Phum_PHUM011790	2.48	2.57	3.81	2.97	2.525	3.39	0.356029	0.310705	0.999144	6.37563	11.4921	0.356824	no	unbiased
gene-Phum_PHUM011900	579.37	695.93	749.67	783.89	637.65	766.78	0.204472	0.305817	0.999144	406598	587952	0.408826	no	unbiased
gene-Phum_PHUM012110	13.29	8.92	13.87	13.43	11.105	13.65	0.209921	0.488947	0.999144	123.321	186.322	0.398268	no	unbiased
gene-Phum_PHUM012320	26.39	23.09	27.67	22.36	24.74	25.015	-0.05836	0.825839	0.999144	612.068	625.75	0.494473	no	unbiased
gene-Phum_PHUM012420	2.47	4.2	2.69	2.38	3.335	2.535	-0.445473	0.45146	0.999144	11.1222	6.42622	0.633801	no	unbiased
gene-Phum_PHUM012430	0.25	0.25	0.72	0.77	0.25	0.745	1.53138	0.155337	0.936918	0.0625	0.555025	0.10121	no	unbiased
gene-Phum_PHUM012540	161.32	246.53	169.8	195.79	203.925	182.795	-0.209132	0.379076	0.999144	41585.4	33414	0.554476	no	unbiased
gene-Phum_PHUM012550	26.51	23.4	31.2	37.09	24.955	34.145	0.37744	0.239981	0.990587	622.752	1165.88	0.348172	no	unbiased
gene-Phum_PHUM012560	17.28	24.12	16.46	19.98	20.7	18.22	-0.239952	0.354709	0.999144	428.49	331.968	0.563463	no	unbiased
gene-Phum_PHUM012670	10.48	11.22	10.77	10.02	10.85	10.395	-0.12806	0.628901	0.999144	117.722	108.056	0.521407	no	unbiased
gene-Phum_PHUM012680	65.25	115.88	75.79	69.26	90.565	72.525	-0.363743	0.212247	0.976334	8202.02	5259.88	0.609277	no	unbiased
gene-Phum_PHUM012790	27.03	55.49	35.37	41.18	41.26	38.275	-0.146921	0.643008	0.999144	1702.39	1464.98	0.537478	no	unbiased
gene-Phum_PHUM012900	7.96	12.11	10.21	12.06	10.035	11.135	0.0986293	0.706528	0.999144	100.701	123.988	0.44818	no	unbiased
gene-Phum_PHUM012910	7.47	8.29	8.06	8.34	7.88	8.2	-0.0078896	0.97078	0.999144	62.0944	67.24	0.480107	no	unbiased
gene-Phum_PHUM012920	3.07	3.72	3.3	4.68	3.395	3.99	0.171891	0.568498	0.999144	11.526	15.9201	0.419951	no	unbiased
gene-Phum_PHUM012930	1.86	1.96	2.05	2.31	1.91	2.18	0.121688	0.683542	0.999144	3.6481	4.7524	0.434272	no	unbiased
gene-Phum_PHUM012940	6.68	8.89	7.03	5.99	7.785	6.51	-0.314889	0.284285	0.998413	60.6062	42.3801	0.588488	no	unbiased
gene-Phum_PHUM012950	11.09	16.75	13.42	14.42	13.92	13.92	-0.0520291	0.856297	0.999144	193.766	193.766	0.5	no	unbiased
gene-Phum_PHUM013780	0.48	3.33	1.49	1.7	1.905	1.595	-0.261976	0.800602	0.999144	3.62902	2.54402	0.587882	no	unbiased
gene-Phum_PHUM014090	2.07	2.69	2.95	4.72	2.38	3.835	0.626429	0.108456	0.877464	5.6644	14.7072	0.278053	no	unbiased
gene-Phum_PHUM014200	2.71	2.39	3.43	4.67	2.55	4.05	0.592965	0.265795	0.998413	6.5025	16.4025	0.28389	no	unbiased
gene-Phum_PHUM014210	103.1	155.45	118.34	107.25	129.275	112.795	-0.246367	0.304153	0.999144	16712	12722.7	0.567765	no	unbiased
gene-Phum_PHUM014220	18.82	19.38	21.33	17.47	19.1	19.4	-0.0439221	0.849317	0.999144	364.81	376.36	0.492208	no	unbiased
gene-Phum_PHUM014230	69.2	73.75	75.37	65.45	71.475	70.41	-0.0871535	0.690351	0.999144	5108.68	4957.57	0.507506	no	unbiased
gene-Phum_PHUM014740	13.46	11.69	11.9	10.03	12.575	10.965	-0.272593	0.260275	0.998413	158.131	120.231	0.568076	no	unbiased
gene-Phum_PHUM014750	45.25	61.82	48.81	61.83	53.535	55.32	-0.010174	0.96544	0.999144	2866	3060.3	0.483606	no	unbiased
gene-Phum_PHUM014760	1.07	0.99	1.02	0.9	1.03	0.96	-0.168762	0.654725	0.999144	1.0609	0.9216	0.535132	no	unbiased
gene-Phum_PHUM014770	27.06	25.37	28.33	31.14	26.215	29.735	0.108298	0.650573	0.999144	687.226	884.17	0.437335	no	unbiased
gene-Phum_PHUM014780	3.24	7.6	4.16	6.68	5.42	5.42	-0.0354634	0.935984	0.999144	29.3764	29.3764	0.5	no	unbiased
gene-Phum_PHUM014890	23.78	28.68	24.13	28.27	26.23	26.2	-0.0638068	0.779476	0.999144	688.013	686.44	0.500572	no	unbiased
gene-Phum_PHUM014910	21.78	16.59	22.91	22.15	19.185	22.53	0.149704	0.573924	0.999144	368.064	507.601	0.420325	no	unbiased
gene-Phum_PHUM015320	1.57	1.14	1.35	1.62	1.355	1.485	0.0494104	0.895983	0.999144	1.83603	2.20522	0.454321	no	unbiased
gene-Phum_PHUM015330	1.63	2.47	1.58	1.55	2.05	1.565	-0.445408	0.520851	0.999144	4.2025	2.44923	0.631791	no	unbiased
gene-Phum_PHUM015340	3.42	2.11	4	2.29	2.765	3.145	0.0975673	0.883697	0.999144	7.64522	9.89103	0.435967	no	unbiased
gene-Phum_PHUM015350	27.28	42.83	34.79	30.6	35.055	32.695	-0.148381	0.561955	0.999144	1228.85	1068.96	0.534792	no	unbiased
gene-Phum_PHUM015460	1.37	1.83	1.8	2.01	1.6	1.905	0.194676	0.635414	0.999144	2.56	3.62902	0.413635	no	unbiased
gene-Phum_PHUM015970	0.6	1.19	0.93	1.27	0.895	1.1	0.254649	0.660271	0.999144	0.801025	1.21	0.398317	no	unbiased
gene-Phum_PHUM016080	210.21	229.54	213.15	230.28	219.875	221.715	-0.0544219	0.785797	0.999144	48345	49157.5	0.495833	no	unbiased
gene-Phum_PHUM016390	1.61	5.83	1.06	0.98	3.72	1.02	-1.88799	0.00635788	0.244336	13.8384	1.0404	0.930075	no	unbiased
gene-Phum_PHUM016400	11.24	16.18	10.25	15.07	13.71	12.66	-0.171056	0.544545	0.999144	187.964	160.276	0.539755	no	unbiased
gene-Phum_PHUM016410	9.93	8.56	11.39	11.47	9.245	11.43	0.229262	0.346721	0.999144	85.47	130.645	0.395484	no	unbiased
gene-Phum_PHUM016420	18.75	26.23	15.93	20.2	22.49	18.065	-0.372158	0.156423	0.936918	505.8	326.344	0.607827	no	unbiased
gene-Phum_PHUM016430	13.03	11.42	13.83	14.04	12.225	13.935	0.112998	0.643202	0.999144	149.451	194.184	0.434911	no	unbiased
gene-Phum_PHUM016440	23.03	23.59	27.18	31.08	23.31	29.13	0.251907	0.261204	0.998413	543.356	848.557	0.390366	no	unbiased
gene-Phum_PHUM016450	0.2	0.36	0.28	0.38	0.28	0.33	0.209364	0.769752	0.999144	0.0784	0.1089	0.41858	no	unbiased
gene-Phum_PHUM016560	7.83	10.71	8.17	10.14	9.27	9.155	-0.0751942	0.831887	0.999144	85.9329	83.814	0.506241	no	unbiased
gene-Phum_PHUM016570	1.8	1.59	2.31	1.87	1.695	2.09	0.230793	0.580697	0.999144	2.87303	4.3681	0.396765	no	unbiased
gene-Phum_PHUM016580	14.6	19.69	15.91	16.82	17.145	16.365	-0.123736	0.640744	0.999144	293.951	267.813	0.523264	no	unbiased
gene-Phum_PHUM016590	7.37	8.83	7.97	9.22	8.1	8.595	0.024066	0.925389	0.999144	65.61	73.874	0.470376	no	unbiased
gene-Phum_PHUM016600	5.38	4.11	4.92	6.31	4.745	5.615	0.161789	0.675368	0.999144	22.515	31.5282	0.416611	no	unbiased
gene-Phum_PHUM017920	1.26	2.24	5.9	4.05	1.75	4.975	1.47303	0.00192581	0.117582	3.0625	24.7506	0.11011	no	unbiased
gene-Phum_PHUM017930	3.85	2.69	7.08	6.19	3.27	6.635	0.936239	0.00294143	0.151384	10.6929	44.0232	0.195425	no	unbiased
gene-Phum_PHUM017950	352.62	409.8	362.96	352.26	381.21	357.61	-0.154594	0.44074	0.999144	145321	127885	0.53191	no	unbiased
gene-Phum_PHUM018060	128.73	136.92	118.88	125.68	132.825	122.28	-0.18682	0.354989	0.999144	17642.5	14952.4	0.541265	no	unbiased
gene-Phum_PHUM018070	8.11	10.11	10.36	12.18	9.11	11.27	0.246932	0.438698	0.999144	82.9921	127.013	0.395191	no	unbiased
gene-Phum_PHUM018080	6.02	7.86	6.41	7.23	6.94	6.82	-0.083354	0.731302	0.999144	48.1636	46.5124	0.50872	no	unbiased
gene-Phum_PHUM018090	3.44	3.47	4.9	4.45	3.455	4.675	0.367055	0.266382	0.998413	11.937	21.8556	0.353243	no	unbiased
gene-Phum_PHUM018100	280.54	285.82	311.81	299.41	283.18	305.61	0.0414387	0.845039	0.999144	80190.9	93397.5	0.46196	no	unbiased
gene-Phum_PHUM018110	74.19	60.41	75.52	79.12	67.3	77.32	0.120266	0.61982	0.999144	4529.29	5978.38	0.431046	no	unbiased
gene-Phum_PHUM018330	1.25	1.04	1.2	0.93	1.145	1.065	-0.176843	0.850922	0.999144	1.31103	1.13423	0.536152	no	unbiased
gene-Phum_PHUM018340	38.25	59.3	46.65	50.67	48.775	48.66	-0.0537198	0.827964	0.999144	2379	2367.8	0.50118	no	unbiased
gene-Phum_PHUM018350	9.87	15.16	9.28	14.19	12.515	11.735	-0.145759	0.634267	0.999144	156.625	137.71	0.532132	no	unbiased
gene-Phum_PHUM018370	234.15	257.8	278.18	340.37	245.975	309.275	0.263079	0.220324	0.982223	60503.7	95651	0.38746	no	unbiased
gene-Phum_PHUM018380	33.8	42.1	40.4	52.97	37.95	46.685	0.237071	0.341654	0.999144	1440.2	2179.49	0.39788	no	unbiased
gene-Phum_PHUM018390	17.15	12.21	20.06	25.77	14.68	22.915	0.560932	0.197871	0.972023	215.502	525.097	0.290984	no	unbiased
gene-Phum_PHUM018400	99.02	173.25	103.29	138.69	136.135	120.99	-0.216903	0.4309	0.999144	18532.7	14638.6	0.558698	no	unbiased
gene-Phum_PHUM018510	16.96	17.05	15.49	17.18	17.005	16.335	-0.127907	0.613343	0.999144	289.17	266.832	0.520088	no	unbiased
gene-Phum_PHUM018520	11.12	20.49	13.03	14.15	15.805	13.59	-0.259789	0.375292	0.999144	249.798	184.688	0.574928	no	unbiased
gene-Phum_PHUM018530	3.57	5.25	3.43	4.24	4.41	3.835	-0.253851	0.428704	0.999144	19.4481	14.7072	0.569402	no	unbiased
gene-Phum_PHUM018540	5533.38	5852.53	6191.57	6788.03	5692.95	6489.8	0.120838	0.548702	0.999144	3.24097e+07	4.21175e+07	0.434871	no	unbiased
gene-Phum_PHUM018560	38.76	30.67	46.42	45.78	34.715	46.1	0.328415	0.188001	0.967373	1205.13	2125.21	0.361864	no	unbiased
gene-Phum_PHUM019010	19.57	11.74	26.46	20.57	15.655	23.515	0.502584	0.404462	0.999144	245.079	552.955	0.307103	no	unbiased
gene-Phum_PHUM019130	311.24	818.26	365.43	679.29	564.75	522.36	-0.145343	0.708323	0.999144	318943	272860	0.538934	no	unbiased
gene-Phum_PHUM019140	16.64	6.58	17.25	14.67	11.61	15.96	0.351111	0.402961	0.999144	134.792	254.722	0.346052	no	unbiased
gene-Phum_PHUM019440	16.63	29.3	18.18	24.31	22.965	21.245	-0.158525	0.622101	0.999144	527.391	451.35	0.538846	no	unbiased
gene-Phum_PHUM019450	17.74	15.24	13	13.99	16.49	13.495	-0.366159	0.184364	0.959831	271.92	182.115	0.598897	no	unbiased
gene-Phum_PHUM019460	9.67	10.55	8.79	8.46	10.11	8.625	-0.294545	0.180222	0.954751	102.212	74.3906	0.578769	no	unbiased
gene-Phum_PHUM019470	180.68	296.37	192.57	240.74	238.525	216.655	-0.187633	0.465091	0.999144	56894.2	46939.4	0.547936	no	unbiased
gene-Phum_PHUM019480	2.32	3.06	2.4	2.54	2.69	2.47	-0.181026	0.593355	0.999144	7.2361	6.1009	0.542558	no	unbiased
gene-Phum_PHUM019490	1.43	1.54	1.35	1.91	1.485	1.63	0.0719985	0.899191	0.999144	2.20522	2.6569	0.453552	no	unbiased
gene-Phum_PHUM019500	16.08	24.65	15.78	19.34	20.365	17.56	-0.265466	0.309249	0.999144	414.733	308.354	0.573559	no	unbiased
gene-Phum_PHUM019510	4.54	6.11	3.44	3.31	5.325	3.375	-0.716637	0.0577162	0.719075	28.3556	11.3906	0.713416	no	unbiased
gene-Phum_PHUM019520	7.83	9.35	10.04	8.97	8.59	9.505	0.0850233	0.806912	0.999144	73.7881	90.345	0.449563	no	unbiased
gene-Phum_PHUM019640	470.9	481.36	558.62	809.94	476.13	684.28	0.450539	0.0655023	0.758407	226700	468239	0.326215	no	unbiased
gene-Phum_PHUM019650	19.39	17.39	13.28	18.33	18.39	15.805	-0.291906	0.470667	0.999144	338.192	249.798	0.575166	no	unbiased
gene-Phum_PHUM019760	13.25	15.39	13.73	16.01	14.32	14.87	-0.00950523	0.969199	0.999144	205.062	221.117	0.481165	no	unbiased
gene-Phum_PHUM019770	20.09	16.23	19.35	19.49	18.16	19.42	0.0173725	0.945549	0.999144	329.786	377.136	0.466509	no	unbiased
gene-Phum_PHUM020080	14.12	21.32	12.77	15.92	17.72	14.345	-0.357209	0.172932	0.952543	313.998	205.779	0.604102	no	unbiased
gene-Phum_PHUM020190	37.34	51.91	37.94	39.95	44.625	38.945	-0.251456	0.28015	0.998413	1991.39	1516.71	0.567654	no	unbiased
gene-Phum_PHUM020210	0.66	1.35	1.19	1.17	1.005	1.18	0.193966	0.785308	0.999144	1.01002	1.3924	0.420419	no	unbiased
gene-Phum_PHUM020220	4.05	3.1	3.6	2.84	3.575	3.22	-0.230977	0.565562	0.999144	12.7806	10.3684	0.552102	no	unbiased
gene-Phum_PHUM020230	15.31	15.65	20.88	22.18	15.48	21.53	0.406594	0.0617696	0.734736	239.63	463.541	0.340785	no	unbiased
gene-Phum_PHUM020240	45.02	44.47	55.14	63.2	44.745	59.17	0.332093	0.172556	0.952185	2002.12	3501.09	0.363809	no	unbiased
gene-Phum_PHUM020250	5.77	7.64	7.25	8.21	6.705	7.73	0.148333	0.594884	0.999144	44.957	59.7529	0.429348	no	unbiased
gene-Phum_PHUM020260	21.05	32.22	20.3	20.43	26.635	20.365	-0.43736	0.0777246	0.802372	709.423	414.733	0.631072	no	unbiased
gene-Phum_PHUM020400	34.83	66.47	71.57	105.25	50.65	88.41	0.758564	0.0280346	0.534934	2565.42	7816.33	0.247109	no	unbiased
gene-Phum_PHUM020410	119.01	138.67	212.57	224.29	128.84	218.43	0.698443	0.000624264	0.0533946	16599.7	47711.7	0.258115	no	unbiased
gene-Phum_PHUM020420	140.81	213.65	297.78	324.43	177.23	311.105	0.760689	0.00109141	0.0815045	31410.5	96786.3	0.245018	no	unbiased
gene-Phum_PHUM020430	2.55	2.06	4.17	4.28	2.305	4.225	0.799162	0.318656	0.999144	5.31302	17.8506	0.229369	no	unbiased
gene-Phum_PHUM020440	0.38	0.34	0.49	0.34	0.36	0.415	0.109459	0.83022	0.999144	0.1296	0.172225	0.429388	no	unbiased
gene-Phum_PHUM020550	10.21	8.91	8.18	5.84	9.56	7.01	-0.532846	0.2385	0.989346	91.3936	49.1401	0.650332	no	unbiased
gene-Phum_PHUM020660	5.15	3.61	6.47	4.92	4.38	5.695	0.294405	0.394695	0.999144	19.1844	32.433	0.371665	no	unbiased
gene-Phum_PHUM021770	28.73	27.49	31.72	30.29	28.11	31.005	0.070202	0.751803	0.999144	790.172	961.31	0.451145	no	unbiased
gene-Phum_PHUM021780	35.25	32.63	35.94	34.34	33.94	35.14	-0.022951	0.919615	0.999144	1151.92	1234.82	0.482634	no	unbiased
gene-Phum_PHUM022090	87.29	93.27	59.47	64.22	90.28	61.845	-0.613082	0.00388107	0.185151	8150.48	3824.8	0.680608	no	unbiased
gene-Phum_PHUM022100	2.56	2.05	3.07	2.41	2.305	2.74	0.171491	0.606336	0.999144	5.31302	7.5076	0.414412	no	unbiased
gene-Phum_PHUM022110	24.63	24.95	27.19	29.39	24.79	28.29	0.120404	0.57063	0.999144	614.544	800.324	0.434347	no	unbiased
gene-Phum_PHUM022220	12.78	15.57	14.4	16.75	14.175	15.575	0.0745509	0.757777	0.999144	200.931	242.581	0.453045	no	unbiased
gene-Phum_PHUM022230	37.67	55.03	24.31	27.61	46.35	25.96	-0.889399	0.000522595	0.049311	2148.32	673.922	0.761211	no	unbiased
gene-Phum_PHUM022240	1.94	2.35	2.47	3.09	2.145	2.78	0.312356	0.399339	0.999144	4.60102	7.7284	0.373174	no	unbiased
gene-Phum_PHUM022250	3	3.77	3.5	2.96	3.385	3.23	-0.126912	0.610834	0.999144	11.4582	10.4329	0.523419	no	unbiased
gene-Phum_PHUM022260	47.12	52.81	38.57	46.41	49.965	42.49	-0.299942	0.160354	0.936918	2496.5	1805.4	0.580325	no	unbiased
gene-Phum_PHUM022270	1.96	2.71	2.25	2.23	2.335	2.24	-0.119009	0.658942	0.999144	5.45223	5.0176	0.520756	no	unbiased
gene-Phum_PHUM022280	139.95	128.52	151.68	149.83	134.235	150.755	0.0936778	0.669974	0.999144	18019	22727.1	0.442227	no	unbiased
gene-Phum_PHUM022290	76.8	70.62	63.95	66.59	73.71	65.27	-0.249376	0.292845	0.998413	5433.16	4260.17	0.560505	no	unbiased
gene-Phum_PHUM022300	50.89	62.33	63.3	57.01	56.61	60.155	0.0281515	0.899388	0.999144	3204.69	3618.62	0.469668	no	unbiased
gene-Phum_PHUM022310	37.96	89.05	33.58	52.04	63.505	42.81	-0.604209	0.0971677	0.856709	4032.89	1832.7	0.687551	no	unbiased
gene-Phum_PHUM022320	20.49	25.07	25.08	25.72	22.78	25.4	0.0966759	0.680654	0.999144	518.928	645.16	0.445781	no	unbiased
gene-Phum_PHUM022330	6.29	15.74	9.19	10.07	11.015	9.63	-0.224385	0.554662	0.999144	121.33	92.7369	0.566786	no	unbiased
gene-Phum_PHUM022440	44.36	46.04	50.78	53.16	45.2	51.97	0.132736	0.52149	0.999144	2043.04	2700.88	0.430665	no	unbiased
gene-Phum_PHUM022650	0.82	0.93	1.05	0.74	0.875	0.895	-0.029282	0.96132	0.999144	0.765625	0.801025	0.488702	no	unbiased
gene-Phum_PHUM023050	6.15	3.77	3.65	4.09	4.96	3.87	-0.446138	0.496848	0.999144	24.6016	14.9769	0.62159	no	unbiased
gene-Phum_PHUM023250	2.1	3.24	2.85	2.76	2.67	2.805	0.0234926	0.943814	0.999144	7.1289	7.86803	0.475357	no	unbiased
gene-Phum_PHUM023260	6.09	10.48	7.29	8.38	8.285	7.835	-0.12737	0.677392	0.999144	68.6412	61.3872	0.527894	no	unbiased
gene-Phum_PHUM023270	16.99	16.44	18.02	19.96	16.715	18.99	0.112073	0.630584	0.999144	279.391	360.62	0.436541	no	unbiased
gene-Phum_PHUM023280	8.49	5.19	10.44	8.81	6.84	9.625	0.401832	0.201821	0.97441	46.7856	92.6406	0.335558	no	unbiased
gene-Phum_PHUM023290	489.36	1200.25	580.18	837.53	844.805	708.855	-0.286138	0.410157	0.999144	713695	502475	0.586838	no	unbiased
gene-Phum_PHUM023300	4.52	7.61	4.49	5.9	6.065	5.195	-0.271001	0.412517	0.999144	36.7842	26.988	0.576806	no	unbiased
gene-Phum_PHUM023410	9.71	12.17	9.38	8.68	10.94	9.03	-0.337442	0.278845	0.998413	119.684	81.5409	0.594776	no	unbiased
gene-Phum_PHUM023420	49.47	43.58	53.42	53.02	46.525	53.22	0.118337	0.621227	0.999144	2164.58	2832.37	0.43318	no	unbiased
gene-Phum_PHUM023430	12.15	12.99	12.27	13.67	12.57	12.97	-0.0223661	0.926238	0.999144	158.005	168.221	0.484342	no	unbiased
gene-Phum_PHUM023550	24.01	26.75	27.71	30.83	25.38	29.27	0.139931	0.511637	0.999144	644.144	856.733	0.429179	no	unbiased
gene-Phum_PHUM023660	10.8	22.54	14.2	14.05	16.67	14.125	-0.275757	0.39249	0.999144	277.889	199.516	0.582083	no	unbiased
gene-Phum_PHUM023670	25.2	34.04	29.94	25.87	29.62	27.905	-0.14196	0.619261	0.999144	877.344	778.689	0.529787	no	unbiased
gene-Phum_PHUM024020	20.71	29.49	20.55	15.66	25.1	18.105	-0.527522	0.26841	0.998413	630.01	327.791	0.657767	no	unbiased
gene-Phum_PHUM024030	1.59	0.86	2.82	1.53	1.225	2.175	0.739823	0.223339	0.985821	1.50063	4.73062	0.240822	no	unbiased
gene-Phum_PHUM024040	1.36	0.74	2.01	1.35	1.05	1.68	0.587316	0.207517	0.976334	1.1025	2.8224	0.280899	no	unbiased
gene-Phum_PHUM024050	3.86	3.95	6.84	4.94	3.905	5.89	0.526131	0.127127	0.910073	15.249	34.6921	0.30534	no	unbiased
gene-Phum_PHUM024060	6.76	10.92	18.68	14.31	8.84	16.495	0.851984	0.0137561	0.383065	78.1456	272.085	0.223126	no	unbiased
gene-Phum_PHUM024070	19.04	16.36	20.29	20.83	17.7	20.56	0.138835	0.565013	0.999144	313.29	422.714	0.425664	no	unbiased
gene-Phum_PHUM024080	2.52	4.06	4.67	8.46	3.29	6.565	0.944937	0.0232918	0.497735	10.8241	43.0992	0.200731	no	unbiased
gene-Phum_PHUM024090	1.43	1.55	1.82	2.09	1.49	1.955	0.329521	0.419068	0.999144	2.2201	3.82203	0.367437	no	unbiased
gene-Phum_PHUM024100	42.27	46.92	50.84	59.16	44.595	55	0.236469	0.28861	0.998413	1988.71	3025	0.396655	no	unbiased
gene-Phum_PHUM024110	13.66	14.87	18.53	18.6	14.265	18.565	0.313525	0.136945	0.921926	203.49	344.659	0.371231	no	unbiased
gene-Phum_PHUM024120	15.54	16.67	12.71	9.67	16.105	11.19	-0.591955	0.115841	0.890322	259.371	125.216	0.674414	no	unbiased
gene-Phum_PHUM024230	43.41	28.52	46.91	43.94	35.965	45.425	0.248711	0.412359	0.999144	1293.48	2063.43	0.385319	no	unbiased
gene-Phum_PHUM024330	18.51	16.07	21.93	22.03	17.29	21.98	0.270222	0.27345	0.998413	298.944	483.12	0.38225	no	unbiased
gene-Phum_PHUM024350	49.42	27.95	53.11	42.38	38.685	47.745	0.211578	0.58296	0.999144	1496.53	2279.59	0.396315	no	unbiased
gene-Phum_PHUM024460	7.15	2.44	8.83	7.64	4.795	8.235	0.677167	0.371085	0.999144	22.992	67.8152	0.253196	no	unbiased
gene-Phum_PHUM024470	2.93	1.38	2.41	2.17	2.155	2.29	-0.0136346	0.979714	0.999144	4.64403	5.2441	0.469657	no	unbiased
gene-Phum_PHUM024480	151.71	125.65	160.78	143.63	138.68	152.205	0.0566641	0.815819	0.999144	19232.1	23166.4	0.453604	no	unbiased
gene-Phum_PHUM024490	3.27	7.51	2.77	5.25	5.39	4.01	-0.461635	0.36467	0.999144	29.0521	16.0801	0.643711	no	unbiased
gene-Phum_PHUM024690	1.08	0.7	1.14	0.73	0.89	0.935	-0.0292117	0.959893	0.999144	0.7921	0.874225	0.475357	no	unbiased
gene-Phum_PHUM024700	14.67	17.87	17.73	17.72	16.27	17.725	0.0632711	0.764658	0.999144	264.713	314.176	0.457278	no	unbiased
gene-Phum_PHUM024710	36.76	48.05	46.91	61.28	42.405	54.095	0.291428	0.210252	0.976334	1798.18	2926.27	0.380612	no	unbiased
gene-Phum_PHUM024720	8.14	19.57	10.52	15.45	13.855	12.985	-0.127907	0.750717	0.999144	191.961	168.61	0.53238	no	unbiased
gene-Phum_PHUM024730	10.47	10.66	10.22	11.8	10.565	11.01	-0.0108819	0.963397	0.999144	111.619	121.22	0.479383	no	unbiased
gene-Phum_PHUM024740	29.07	32.14	24.89	27.4	30.605	26.145	-0.292925	0.223961	0.987237	936.666	683.561	0.578108	no	unbiased
gene-Phum_PHUM025040	14.79	18.04	16.23	17.93	16.415	17.08	-0.00398361	0.986958	0.999144	269.452	291.726	0.480154	no	unbiased
gene-Phum_PHUM025050	145.87	149.82	155.8	174.33	147.845	165.065	0.0891783	0.666396	0.999144	21858.1	27246.5	0.445134	no	unbiased
gene-Phum_PHUM025060	1.28	1.05	0.9	1.1	1.165	1	-0.298643	0.476724	0.999144	1.35722	1	0.575772	no	unbiased
gene-Phum_PHUM025080	10.07	13.29	10.94	12.98	11.68	11.96	-0.0238138	0.91667	0.999144	136.422	143.042	0.488157	no	unbiased
gene-Phum_PHUM025090	108.95	122.7	101.45	130.95	115.825	116.2	-0.0621877	0.778147	0.999144	13415.4	13502.4	0.498384	no	unbiased
gene-Phum_PHUM025310	9.04	15.22	9.31	10.72	12.13	10.015	-0.324452	0.259945	0.998413	147.137	100.3	0.594644	no	unbiased
gene-Phum_PHUM025320	2.54	2.71	4.01	4.05	2.625	4.03	0.552114	0.023836	0.500658	6.89062	16.2409	0.297889	no	unbiased
gene-Phum_PHUM025330	32.09	42.65	33.8	32.81	37.37	33.305	-0.222531	0.311969	0.999144	1396.52	1109.22	0.557327	no	unbiased
gene-Phum_PHUM025340	7.63	7.52	16.33	16.59	7.575	16.46	1.0496	6.4957e-06	0.00155738	57.3806	270.932	0.174775	no	unbiased
gene-Phum_PHUM025350	0.54	0.38	0.52	0.37	0.46	0.445	-0.127233	0.896265	0.999144	0.2116	0.198025	0.51657	no	unbiased
gene-Phum_PHUM025470	82.89	116.19	99.08	104.83	99.54	101.955	-0.0198884	0.927642	0.999144	9908.21	10394.8	0.488016	no	unbiased
gene-Phum_PHUM025480	24.65	28.63	32.28	38.64	26.64	35.46	0.349001	0.204827	0.976334	709.69	1257.41	0.360779	no	unbiased
gene-Phum_PHUM025590	3.92	5.81	3.9	4.5	4.865	4.2	-0.265831	0.678545	0.999144	23.6682	17.64	0.572966	no	unbiased
gene-Phum_PHUM025600	4.91	2.87	5.71	6.31	3.89	6.01	0.534837	0.126255	0.90922	15.1321	36.1201	0.295248	no	unbiased
gene-Phum_PHUM025610	47.84	35.75	51.35	51.32	41.795	51.335	0.213061	0.41234	0.999144	1746.82	2635.28	0.398626	no	unbiased
gene-Phum_PHUM025720	112.53	106.3	110.88	138.44	109.415	124.66	0.113745	0.631393	0.999144	11971.6	15540.1	0.435146	no	unbiased
gene-Phum_PHUM025730	1.08	2.38	0.98	1.05	1.73	1.015	-0.805969	0.195049	0.97061	2.9929	1.03022	0.743924	no	unbiased
gene-Phum_PHUM025740	2.92	2.27	4.21	4.4	2.595	4.305	0.652297	0.2076	0.976334	6.73402	18.533	0.266514	no	unbiased
gene-Phum_PHUM025750	509.43	552.27	518.41	516.95	530.85	517.68	-0.102213	0.609559	0.999144	281802	267993	0.512558	no	unbiased
gene-Phum_PHUM025760	13.93	10.8	17.53	16.19	12.365	16.86	0.366381	0.162188	0.9393	152.893	284.26	0.349748	no	unbiased
gene-Phum_PHUM025770	45.13	25.14	30.84	30.73	35.135	30.785	-0.286089	0.421907	0.999144	1234.47	947.716	0.565703	no	unbiased
gene-Phum_PHUM025780	3.91	1.06	2.2	1.93	2.485	2.065	-0.387471	0.479211	0.999144	6.17523	4.26422	0.591528	no	unbiased
gene-Phum_PHUM025790	3.7	2.86	3.08	2.9	3.28	2.99	-0.213923	0.497071	0.999144	10.7584	8.9401	0.546153	no	unbiased
gene-Phum_PHUM025800	17.09	11.38	15.49	11.92	14.235	13.705	-0.140669	0.657125	0.999144	202.635	187.827	0.518962	no	unbiased
gene-Phum_PHUM025810	60.62	35.11	51.39	44.5	47.865	47.945	-0.0908298	0.779652	0.999144	2291.06	2298.72	0.499165	no	unbiased
gene-Phum_PHUM025820	37.79	41.22	33.48	35.33	39.505	34.405	-0.265586	0.213822	0.977574	1560.65	1183.7	0.568676	no	unbiased
gene-Phum_PHUM025830	2.52	3.26	3.31	2.39	2.89	2.85	-0.0760429	0.851465	0.999144	8.3521	8.1225	0.506968	no	unbiased
gene-Phum_PHUM026040	1.51	1.17	1.43	1.86	1.34	1.645	0.215392	0.705702	0.999144	1.7956	2.70602	0.398878	no	unbiased
gene-Phum_PHUM026050	0.31	0.31	0.47	0.75	0.31	0.61	0.906454	0.289818	0.998413	0.0961	0.3721	0.205254	no	unbiased
gene-Phum_PHUM026160	2.96	3.99	3.51	4.6	3.475	4.055	0.166069	0.671983	0.999144	12.0756	16.443	0.423429	no	unbiased
gene-Phum_PHUM026170	3.62	3.2	2.81	2.96	3.41	2.885	-0.315849	0.462405	0.999144	11.6281	8.32323	0.582823	no	unbiased
gene-Phum_PHUM026280	0.39	0.78	0.93	1.13	0.585	1.03	0.773126	0.341158	0.999144	0.342225	1.0609	0.243902	no	unbiased
gene-Phum_PHUM026310	0.4	0	1.32	1.32	0.2	1.32	2.59481	0.0565192	0.713202	0.04	1.7424	0.0224417	no	unbiased
gene-Phum_PHUM026320	1.91	3	2.66	2.67	2.455	2.665	0.0676907	0.873008	0.999144	6.02703	7.10222	0.459053	no	unbiased
gene-Phum_PHUM026630	0.37	0.33	0.76	0.36	0.35	0.56	0.615604	0.551072	0.999144	0.1225	0.3136	0.280899	no	unbiased
gene-Phum_PHUM026760	4.67	7.14	5.9	6.82	5.905	6.36	0.0559349	0.853549	0.999144	34.869	40.4496	0.462954	no	unbiased
gene-Phum_PHUM026770	1.23	1.57	1.06	0.89	1.4	0.975	-0.579587	0.0499722	0.67569	1.96	0.950625	0.673395	no	unbiased
gene-Phum_PHUM026780	6.28	10.51	7.2	6.54	8.395	6.87	-0.33527	0.304577	0.999144	70.476	47.1969	0.598915	no	unbiased
gene-Phum_PHUM026790	16.78	18.48	13.08	13.55	17.63	13.315	-0.470654	0.0321323	0.578883	310.817	177.289	0.636781	no	unbiased
gene-Phum_PHUM026800	1.05	1.59	1.2	0.86	1.32	1.03	-0.411298	0.66589	0.999144	1.7424	1.0609	0.621553	no	unbiased
gene-Phum_PHUM026810	31.01	47.01	31.44	35.81	39.01	33.625	-0.26597	0.280458	0.998413	1521.78	1130.64	0.573733	no	unbiased
gene-Phum_PHUM027020	1.47	1.09	1.62	1.04	1.28	1.33	-0.0333866	0.957609	0.999144	1.6384	1.7689	0.48085	no	unbiased
gene-Phum_PHUM027030	73.14	62.73	73.46	64.46	67.935	68.96	-0.0540393	0.829445	0.999144	4615.16	4755.48	0.492513	no	unbiased
gene-Phum_PHUM027040	17.08	24.76	19.14	18.91	20.92	19.025	-0.189551	0.44696	0.999144	437.646	361.951	0.547334	no	unbiased
gene-Phum_PHUM027560	33.07	26.43	39.96	41.44	29.75	40.7	0.37144	0.137578	0.922586	885.062	1656.49	0.348237	no	unbiased
gene-Phum_PHUM027570	2.81	2.12	2.44	3.36	2.465	2.9	0.152687	0.708842	0.999144	6.07622	8.41	0.419448	no	unbiased
gene-Phum_PHUM027580	236.34	224.7	241.8	231.54	230.52	236.67	-0.0338319	0.874894	0.999144	53139.5	56012.7	0.486838	no	unbiased
gene-Phum_PHUM027590	0.6	1.04	0.48	1.08	0.82	0.78	-0.113987	0.897839	0.999144	0.6724	0.6084	0.524984	no	unbiased
gene-Phum_PHUM027600	56.42	42.82	71.02	71.37	49.62	71.195	0.43826	0.0984546	0.859383	2462.14	5068.73	0.32694	no	unbiased
gene-Phum_PHUM027610	22.83	20.08	29.73	27.47	21.455	28.6	0.339407	0.145555	0.932584	460.317	817.96	0.360107	no	unbiased
gene-Phum_PHUM027620	6.24	7.04	5.84	3.94	6.64	4.89	-0.50646	0.211509	0.976334	44.0896	23.9121	0.64836	no	unbiased
gene-Phum_PHUM027630	19.04	26.71	14.37	21.34	22.875	17.855	-0.414562	0.146196	0.932584	523.266	318.801	0.621406	no	unbiased
gene-Phum_PHUM027640	4.97	10.05	6.61	6.61	7.51	6.61	-0.226187	0.631356	0.999144	56.4001	43.6921	0.563481	no	unbiased
gene-Phum_PHUM027650	4.15	4.71	4.08	4.13	4.43	4.105	-0.174799	0.490005	0.999144	19.6249	16.851	0.538023	no	unbiased
gene-Phum_PHUM027860	2.57	3.23	1.25	1.24	2.9	1.245	-1.27882	0.000283099	0.0317641	8.41	1.55002	0.844375	no	unbiased
gene-Phum_PHUM027970	5.09	5.32	7.49	7.75	5.205	7.62	0.481913	0.034374	0.594888	27.092	58.0644	0.318144	no	unbiased
gene-Phum_PHUM027980	20.8	14.12	33.67	32.29	17.46	32.98	0.833643	0.0237961	0.500658	304.852	1087.68	0.218919	no	unbiased
gene-Phum_PHUM027990	21.57	25.27	23.13	29.02	23.42	26.075	0.0905937	0.69781	0.999144	548.496	679.906	0.446512	no	unbiased
gene-Phum_PHUM028000	4.85	6.96	6.05	5.61	5.905	5.83	-0.0720618	0.799231	0.999144	34.869	33.9889	0.506391	no	unbiased
gene-Phum_PHUM028710	0.34	0.23	0.42	0.43	0.285	0.425	0.510931	0.29118	0.998413	0.081225	0.180625	0.310197	no	unbiased
gene-Phum_PHUM028720	6.11	5.69	5.3	3.79	5.9	4.545	-0.447585	0.165191	0.944812	34.81	20.657	0.62758	no	unbiased
gene-Phum_PHUM028830	13.98	15.88	13.86	16.86	14.93	15.36	-0.0246208	0.917585	0.999144	222.905	235.93	0.485807	no	unbiased
gene-Phum_PHUM029040	5.76	13.24	6.83	9.24	9.5	8.035	-0.2762	0.447182	0.999144	90.25	64.5612	0.582968	no	unbiased
gene-Phum_PHUM029050	17.77	31.71	16.64	21.18	24.74	18.91	-0.43273	0.148666	0.936784	612.068	357.588	0.631222	no	unbiased
gene-Phum_PHUM029160	17.07	20.68	17.14	20.85	18.875	18.995	-0.0531142	0.821612	0.999144	356.266	360.81	0.496831	no	unbiased
gene-Phum_PHUM029780	10.88	9.1	16.14	12.65	9.99	14.395	0.452744	0.314457	0.999144	99.8001	207.216	0.325065	no	unbiased
gene-Phum_PHUM029790	30.74	21.91	31.67	30.21	26.325	30.94	0.14798	0.590414	0.999144	693.006	957.284	0.41993	no	unbiased
gene-Phum_PHUM029800	22.21	23.47	26.46	21.1	22.84	23.78	-0.00714649	0.976659	0.999144	521.666	565.488	0.479845	no	unbiased
gene-Phum_PHUM029810	13.3	14.24	20.43	16.78	13.77	18.605	0.368582	0.150481	0.936918	189.613	346.146	0.353915	no	unbiased
gene-Phum_PHUM030020	0.38	0.49	0.99	0.71	0.435	0.85	0.904878	0.223129	0.985821	0.189225	0.7225	0.207546	no	unbiased
gene-Phum_PHUM030340	0.68	0.15	0.64	0.58	0.415	0.61	0.440456	0.605979	0.999144	0.172225	0.3721	0.316401	no	unbiased
gene-Phum_PHUM031250	16.37	21.71	22.02	23.56	19.04	22.79	0.20193	0.473484	0.999144	362.522	519.384	0.411066	no	unbiased
gene-Phum_PHUM031260	9.21	11.09	10.16	10.4	10.15	10.28	-0.0431683	0.870134	0.999144	103.022	105.678	0.493637	no	unbiased
gene-Phum_PHUM031270	4.67	8.04	6.56	5.89	6.355	6.225	-0.0751429	0.826999	0.999144	40.386	38.7506	0.510333	no	unbiased
gene-Phum_PHUM031280	11	13.77	10.05	9.04	12.385	9.545	-0.435622	0.0996506	0.860482	153.388	91.107	0.627367	no	unbiased
gene-Phum_PHUM031590	0.89	0.99	1.09	1.07	0.94	1.08	0.134266	0.657565	0.999144	0.8836	1.1664	0.431024	no	unbiased
gene-Phum_PHUM032300	68.03	56.55	65.47	73.82	62.29	69.645	0.0814748	0.741368	0.999144	3880.04	4850.43	0.444426	no	unbiased
gene-Phum_PHUM032310	18.1	15.9	17.38	16.54	17	16.96	-0.0780874	0.809726	0.999144	289	287.642	0.501178	no	unbiased
gene-Phum_PHUM032320	443.06	717.03	517.53	686.28	580.045	601.905	0.00324492	0.990071	0.999144	336452	362290	0.481511	no	unbiased
gene-Phum_PHUM032330	252.13	685.32	254.01	357.35	468.725	305.68	-0.645451	0.0784097	0.806242	219703	93440.3	0.701606	no	unbiased
gene-Phum_PHUM032340	19.88	30.73	19.64	24.27	25.305	21.955	-0.25638	0.38241	0.999144	640.343	482.022	0.57053	no	unbiased
gene-Phum_PHUM032350	4.27	2.56	2.99	2.64	3.415	2.815	-0.373706	0.297225	0.999144	11.6622	7.92422	0.595423	no	unbiased
gene-Phum_PHUM032360	5.18	8.32	8.07	7.03	6.75	7.55	0.113302	0.697643	0.999144	45.5625	57.0025	0.44423	no	unbiased
gene-Phum_PHUM032470	9.86	8.28	9.64	7.96	9.07	8.8	-0.119752	0.660271	0.999144	82.2649	77.44	0.515106	no	unbiased
gene-Phum_PHUM032480	5.49	5.82	6.32	5.48	5.655	5.9	-0.00664401	0.987496	0.999144	31.979	34.81	0.478807	no	unbiased
gene-Phum_PHUM032490	25.14	19.13	25.35	21.58	22.135	23.465	0.00340617	0.989785	0.999144	489.958	550.606	0.470858	no	unbiased
gene-Phum_PHUM032500	0.44	0.36	0.29	0.35	0.4	0.32	-0.382976	0.629726	0.999144	0.16	0.1024	0.609756	no	unbiased
gene-Phum_PHUM032510	6.47	6.89	6.85	7.02	6.68	6.935	-0.0132387	0.954619	0.999144	44.6224	48.0942	0.481277	no	unbiased
gene-Phum_PHUM032620	2.25	1.65	2.11	2.16	1.95	2.135	0.0465086	0.906416	0.999144	3.8025	4.55823	0.454805	no	unbiased
gene-Phum_PHUM032630	164.34	127.9	146.07	136.2	146.12	141.135	-0.130963	0.605718	0.999144	21351.1	19919.1	0.517349	no	unbiased
gene-Phum_PHUM032740	14	14.58	15.57	15.85	14.29	15.71	0.0684638	0.762961	0.999144	204.204	246.804	0.452772	no	unbiased
gene-Phum_PHUM032850	2.94	2.73	2.52	2.5	2.835	2.51	-0.24849	0.460458	0.999144	8.03722	6.3001	0.560581	no	unbiased
gene-Phum_PHUM033570	6.14	10.11	11.5	14.41	8.125	12.955	0.623532	0.0483413	0.674375	66.0156	167.832	0.282302	no	unbiased
gene-Phum_PHUM033900	12.03	14.2	12.87	20.44	13.115	16.655	0.281184	0.473832	0.999144	172.003	277.389	0.382746	no	unbiased
gene-Phum_PHUM033910	2.51	4.29	3.19	2.93	3.4	3.06	-0.200226	0.570633	0.999144	11.56	9.3636	0.552486	no	unbiased
gene-Phum_PHUM033920	3	3.13	2.95	2.62	3.065	2.785	-0.208048	0.456454	0.999144	9.39423	7.75622	0.547754	no	unbiased
gene-Phum_PHUM033930	7.52	4.97	8.71	8.05	6.245	8.38	0.336386	0.321381	0.999144	39	70.2244	0.357063	no	unbiased
gene-Phum_PHUM033940	10.27	11.12	9.44	10.65	10.695	10.045	-0.157182	0.502973	0.999144	114.383	100.902	0.53131	no	unbiased
gene-Phum_PHUM033950	17.55	31.78	23.51	31.53	24.665	27.52	0.112802	0.706011	0.999144	608.362	757.35	0.445454	no	unbiased
gene-Phum_PHUM034260	107.99	82.15	105.21	121.4	95.07	113.305	0.172261	0.602579	0.999144	9038.3	12838	0.413155	no	unbiased
gene-Phum_PHUM034370	1.26	1.51	2.09	1.91	1.385	2	0.469875	0.441492	0.999144	1.91823	4	0.324122	no	unbiased
gene-Phum_PHUM034490	0.36	0.12	0.17	0.22	0.24	0.195	-0.432715	0.655069	0.999144	0.0576	0.038025	0.602353	no	unbiased
gene-Phum_PHUM034500	44.92	48.71	50.82	49.01	46.815	49.915	0.0267928	0.900587	0.999144	2191.64	2491.51	0.467985	no	unbiased
gene-Phum_PHUM034510	49.99	35.03	46.4	41.83	42.51	44.115	-0.0316957	0.909947	0.999144	1807.1	1946.13	0.481478	no	unbiased
gene-Phum_PHUM034620	0.85	0.64	1.42	0.9	0.745	1.16	0.553017	0.451752	0.999144	0.555025	1.3456	0.292022	no	unbiased
gene-Phum_PHUM034630	1.27	2.29	2.93	2.64	1.78	2.785	0.598285	0.408386	0.999144	3.1684	7.75622	0.290024	no	unbiased
gene-Phum_PHUM034640	12.32	41.67	11.47	12.12	26.995	11.795	-1.21293	0.00651967	0.245549	728.73	139.122	0.839694	no	unbiased
gene-Phum_PHUM034750	28.25	27.74	33.14	33.77	27.995	33.455	0.186427	0.408616	0.999144	783.72	1119.24	0.411843	no	unbiased
gene-Phum_PHUM035160	2.08	1.37	1.99	2.74	1.725	2.365	0.36824	0.494994	0.999144	2.97562	5.59323	0.347261	no	unbiased
gene-Phum_PHUM035170	24.6	37.58	20.03	33.58	31.09	26.805	-0.267916	0.41644	0.999144	966.588	718.508	0.57361	no	unbiased
gene-Phum_PHUM035180	20.08	25.46	21	23.52	22.77	22.26	-0.0921257	0.717288	0.999144	518.473	495.508	0.511324	no	unbiased
gene-Phum_PHUM035190	54.33	42.65	76.26	71.76	48.49	74.01	0.529385	0.0346275	0.596126	2351.28	5477.48	0.300339	no	unbiased
gene-Phum_PHUM035200	348.16	12.46	14.17	17.24	180.31	15.705	-3.67942	0.0372178	0.608772	32511.7	246.647	0.992471	no	unbiased
gene-Phum_PHUM035210	10.85	7.27	9.22	7.59	9.06	8.405	-0.194896	0.537985	0.999144	82.0836	70.644	0.537451	no	unbiased
gene-Phum_PHUM035220	0.95	1.01	1.64	1.02	0.98	1.33	0.374313	0.460302	0.999144	0.9604	1.7689	0.351885	no	unbiased
gene-Phum_PHUM035230	4.32	6.07	4.85	4.65	5.195	4.75	-0.182703	0.468548	0.999144	26.988	22.5625	0.544657	no	unbiased
gene-Phum_PHUM035240	623.31	749.5	691.82	750.49	686.405	721.155	0.00935647	0.962824	0.999144	471152	520065	0.475327	no	unbiased
gene-Phum_PHUM035250	10.08	9.4	10.71	8.93	9.74	9.82	-0.0600342	0.808805	0.999144	94.8676	96.4324	0.49591	no	unbiased
gene-Phum_PHUM035260	124.28	127.31	148.12	172.59	125.795	160.355	0.280055	0.19378	0.969672	15824.4	25713.7	0.380961	no	unbiased
gene-Phum_PHUM035270	6.04	7.84	19.71	15.26	6.94	17.485	1.27542	0.000284096	0.0317641	48.1636	305.725	0.136098	no	unbiased
gene-Phum_PHUM035280	23.4	17.39	50.89	43.41	20.395	47.15	1.12723	3.28016e-05	0.00586254	415.956	2223.12	0.157614	no	unbiased
gene-Phum_PHUM035410	19.02	23.63	24.33	18.89	21.325	21.61	-0.0424615	0.947407	0.999144	454.756	466.992	0.493362	no	unbiased
gene-Phum_PHUM035420	9.38	12.54	10.84	13.19	10.96	12.015	0.0744442	0.760277	0.999144	120.122	144.36	0.454177	no	unbiased
gene-Phum_PHUM035430	8.81	22.74	8.34	10.89	15.775	9.615	-0.74545	0.122547	0.898824	248.851	92.4482	0.729128	no	unbiased
gene-Phum_PHUM035540	17.45	18.19	37.42	33.62	17.82	35.52	0.92832	4.7093e-05	0.00771541	317.552	1261.67	0.201081	no	unbiased
gene-Phum_PHUM035550	36.24	38.16	48.92	55.39	37.2	52.155	0.418974	0.0519153	0.688701	1383.84	2720.14	0.337194	no	unbiased
gene-Phum_PHUM035560	3.89	2.76	3.39	4.43	3.325	3.91	0.149512	0.691938	0.999144	11.0556	15.2881	0.419668	no	unbiased
gene-Phum_PHUM035670	8.36	9.56	9.66	9.58	8.96	9.62	0.0396662	0.849391	0.999144	80.2816	92.5444	0.464523	no	unbiased
gene-Phum_PHUM035680	277.06	307.88	295.59	295.71	292.47	295.65	-0.049194	0.805041	0.999144	85538.7	87408.9	0.494593	no	unbiased
gene-Phum_PHUM035690	13.26	13.76	17.18	17.86	13.51	17.52	0.306749	0.177542	0.954751	182.52	306.95	0.372893	no	unbiased
gene-Phum_PHUM036000	21.78	23.11	22.91	20.03	22.445	21.47	-0.130667	0.661597	0.999144	503.778	460.961	0.522191	no	unbiased
gene-Phum_PHUM036310	15.6	14.88	17.49	18.45	15.24	17.97	0.165494	0.547081	0.999144	232.258	322.921	0.418348	no	unbiased
gene-Phum_PHUM036320	15.25	39.54	22.25	21.29	27.395	21.77	-0.359586	0.342723	0.999144	750.486	473.933	0.612932	no	unbiased
gene-Phum_PHUM036330	70.51	71.06	66.3	73.79	70.785	70.045	-0.0849173	0.735189	0.999144	5010.52	4906.3	0.505254	no	unbiased
gene-Phum_PHUM036540	2.15	2.8	3.08	3.53	2.475	3.305	0.358146	0.337959	0.999144	6.12563	10.923	0.359303	no	unbiased
gene-Phum_PHUM036550	0.75	1.41	1.31	1.25	1.08	1.28	0.203085	0.732574	0.999144	1.1664	1.6384	0.415859	no	unbiased
gene-Phum_PHUM037360	2.83	5.96	2.98	3.35	4.395	3.165	-0.512322	0.20047	0.973053	19.316	10.0172	0.658503	no	unbiased
gene-Phum_PHUM037370	4.52	13.39	1.07	2.61	8.955	1.84	-2.29966	0.0240455	0.50084	80.192	3.3856	0.959492	no	unbiased
gene-Phum_PHUM037380	3.34	7	4.4	4.12	5.17	4.26	-0.317275	0.437304	0.999144	26.7289	18.1476	0.59561	no	unbiased
gene-Phum_PHUM037390	2.45	3.6	3.55	3.61	3.025	3.58	0.187056	0.631851	0.999144	9.15062	12.8164	0.416562	no	unbiased
gene-Phum_PHUM037410	8.03	8.5	8.69	7.74	8.265	8.215	-0.0746088	0.749215	0.999144	68.3102	67.4862	0.503034	no	unbiased
gene-Phum_PHUM037420	3.77	3.14	3.94	3.64	3.455	3.79	0.0564305	0.873842	0.999144	11.937	14.3641	0.45386	no	unbiased
gene-Phum_PHUM037430	20.11	24.96	20.64	22.34	22.535	21.49	-0.128429	0.560027	0.999144	507.826	461.82	0.523723	no	unbiased
gene-Phum_PHUM037540	9.55	18.19	9.81	12.23	13.87	11.02	-0.3746	0.262544	0.998413	192.377	121.44	0.613022	no	unbiased
gene-Phum_PHUM037550	35.86	42.01	40.43	42.44	38.935	41.435	0.0270667	0.906586	0.999144	1515.93	1716.86	0.468924	no	unbiased
gene-Phum_PHUM037560	0.36	0.59	0.17	0.22	0.475	0.195	-1.31673	0.190732	0.967373	0.225625	0.038025	0.855775	no	unbiased
gene-Phum_PHUM037670	8.83	8.12	8.41	6.24	8.475	7.325	-0.283191	0.396361	0.999144	71.8256	53.6556	0.572401	no	unbiased
gene-Phum_PHUM037680	2.05	4.23	2.89	2.29	3.14	2.59	-0.316718	0.407733	0.999144	9.8596	6.7081	0.59511	no	unbiased
gene-Phum_PHUM037790	48.32	54.6	63.66	74.17	51.46	68.915	0.355914	0.104187	0.866244	2648.13	4749.28	0.357981	no	unbiased
gene-Phum_PHUM037800	2.89	3.03	3.33	3.02	2.96	3.175	0.0329364	0.937079	0.999144	8.7616	10.0806	0.464998	no	unbiased
gene-Phum_PHUM037810	12.03	17.97	14.29	14.85	15	14.57	-0.093523	0.709368	0.999144	225	212.285	0.514539	no	unbiased
gene-Phum_PHUM037820	3.35	8.26	4.35	4.49	5.805	4.42	-0.428846	0.430498	0.999144	33.698	19.5364	0.633012	no	unbiased
gene-Phum_PHUM037830	10.08	8.56	9.5	20.03	9.32	14.765	0.580584	0.11206	0.882409	86.8624	218.005	0.284918	no	unbiased
gene-Phum_PHUM038240	25.52	30.38	33.13	37.28	27.95	35.205	0.270429	0.284824	0.998413	781.202	1239.39	0.38662	no	unbiased
gene-Phum_PHUM038250	17.2	24.68	20.09	22.8	20.94	21.445	-0.0197866	0.933342	0.999144	438.484	459.888	0.488087	no	unbiased
gene-Phum_PHUM038260	5.77	5.85	4.86	5.38	5.81	5.12	-0.251649	0.367415	0.999144	33.7561	26.2144	0.562878	no	unbiased
gene-Phum_PHUM038270	0.18	0.19	0.15	0.14	0.185	0.145	-0.383819	0.524558	0.999144	0.034225	0.021025	0.619457	no	unbiased
gene-Phum_PHUM038280	9.62	7.48	17.95	16.17	8.55	17.06	0.916851	0.0012849	0.0883255	73.1025	291.044	0.20075	no	unbiased
gene-Phum_PHUM038290	386.98	383.2	269.44	287.77	385.09	278.605	-0.537978	0.0101016	0.321949	148294	77620.7	0.656416	no	unbiased
gene-Phum_PHUM038300	5.76	6.51	3.94	3.44	6.135	3.69	-0.798997	0.0153498	0.401591	37.6382	13.6161	0.734342	no	unbiased
gene-Phum_PHUM038310	29.23	29.16	33.99	34.21	29.195	34.1	0.154346	0.53257	0.999144	852.348	1162.81	0.422968	no	unbiased
gene-Phum_PHUM038420	2.71	2.62	3.77	3.02	2.665	3.395	0.280286	0.370277	0.999144	7.10222	11.526	0.381261	no	unbiased
gene-Phum_PHUM038630	45.76	42.59	38.41	44.5	44.175	41.455	-0.166322	0.465661	0.999144	1951.43	1718.52	0.531733	no	unbiased
gene-Phum_PHUM038940	2.87	3.94	2.33	2.4	3.405	2.365	-0.581295	0.383415	0.999144	11.594	5.59323	0.674571	no	unbiased
gene-Phum_PHUM039060	33.89	54.02	39.05	48.42	43.955	43.735	-0.0574056	0.822484	0.999144	1932.04	1912.75	0.502509	no	unbiased
gene-Phum_PHUM039170	8.89	12.02	9.73	9.02	10.455	9.375	-0.213096	0.389012	0.999144	109.307	87.8906	0.554302	no	unbiased
gene-Phum_PHUM039180	36.62	29.95	33.97	37.56	33.285	35.765	0.0236539	0.924275	0.999144	1107.89	1279.14	0.46413	no	unbiased
gene-Phum_PHUM039190	2.39	12.22	2.3	2.94	7.305	2.62	-1.49045	0.0474827	0.670625	53.363	6.8644	0.886025	no	unbiased
gene-Phum_PHUM039200	5.98	4.73	6.31	5.84	5.355	6.075	0.102674	0.744636	0.999144	28.676	36.9056	0.437257	no	unbiased
gene-Phum_PHUM039410	6.13	20.33	8.06	8.04	13.23	8.05	-0.739347	0.178944	0.954751	175.033	64.8025	0.729804	no	unbiased
gene-Phum_PHUM039420	2.14	3.16	3.45	2.87	2.65	3.16	0.199648	0.585199	0.999144	7.0225	9.9856	0.412892	no	unbiased
gene-Phum_PHUM039530	117.1	145.76	136.4	131.12	131.43	133.76	-0.0337146	0.870989	0.999144	17273.8	17891.7	0.491215	no	unbiased
gene-Phum_PHUM039540	21	29.42	23.43	31.4	25.21	27.415	0.0641105	0.800763	0.999144	635.544	751.582	0.458173	no	unbiased
gene-Phum_PHUM039550	8.14	39.24	11.34	15.72	23.69	13.53	-0.81817	0.13565	0.919867	561.216	183.061	0.754042	no	unbiased
gene-Phum_PHUM039560	0.45	0.41	0.6	0.38	0.43	0.49	0.111456	0.849498	0.999144	0.1849	0.2401	0.435059	no	unbiased
gene-Phum_PHUM039570	156.14	123.9	136.03	136.11	140.02	136.07	-0.121879	0.629495	0.999144	19605.6	18515	0.514304	no	unbiased
gene-Phum_PHUM039680	9.25	13.85	9.66	8.83	11.55	9.245	-0.373238	0.216225	0.979106	133.403	85.47	0.609499	no	unbiased
gene-Phum_PHUM039880	4.2	2.46	5.26	3.95	3.33	4.605	0.376644	0.392909	0.999144	11.0889	21.206	0.343364	no	unbiased
gene-Phum_PHUM039890	4.79	3.52	6.42	6.15	4.155	6.285	0.51469	0.115382	0.889901	17.264	39.5012	0.30413	no	unbiased
gene-Phum_PHUM040000	0.63	1.39	0.94	1.23	1.01	1.085	0.0656234	0.894109	0.999144	1.0201	1.17722	0.464246	no	unbiased
gene-Phum_PHUM040010	4.73	6.65	4.21	5.17	5.69	4.69	-0.332273	0.492575	0.999144	32.3761	21.9961	0.595453	no	unbiased
gene-Phum_PHUM040130	19.82	23.8	20.28	20.62	21.81	20.45	-0.153982	0.510927	0.999144	475.676	418.202	0.532148	no	unbiased
gene-Phum_PHUM040140	3.44	7.67	2.01	2.13	5.555	2.07	-1.46042	0.00649317	0.245492	30.858	4.2849	0.878072	no	unbiased
gene-Phum_PHUM040250	5.31	4.67	5.07	3.83	4.99	4.45	-0.239784	0.522442	0.999144	24.9001	19.8025	0.557017	no	unbiased
gene-Phum_PHUM040260	2.27	2.51	2.31	2.69	2.39	2.5	-0.000623152	0.998611	0.999581	5.7121	6.25	0.477516	no	unbiased
gene-Phum_PHUM040370	8	4.28	10.51	5.67	6.14	8.09	0.306536	0.484022	0.999144	37.6996	65.4481	0.365491	no	unbiased
gene-Phum_PHUM040380	0.86	1.76	1.99	2.63	1.31	2.31	0.776033	0.315568	0.999144	1.7161	5.3361	0.243343	no	unbiased
gene-Phum_PHUM040490	3	4.26	3.17	3.33	3.63	3.25	-0.216449	0.43611	0.999144	13.1769	10.5625	0.555065	no	unbiased
gene-Phum_PHUM040500	2.02	3.04	3.16	3.39	2.53	3.275	0.3209	0.238882	0.989346	6.4009	10.7256	0.373742	no	unbiased
gene-Phum_PHUM040510	34.54	37.21	37.95	40.61	35.875	39.28	0.0638133	0.767904	0.999144	1287.02	1542.92	0.454786	no	unbiased
gene-Phum_PHUM040620	1.92	1.54	2.3	1.49	1.73	1.895	0.0528005	0.918477	0.999144	2.9929	3.59103	0.454577	no	unbiased
gene-Phum_PHUM040630	3.9	3.54	4.06	4.72	3.72	4.39	0.166889	0.733275	0.999144	13.8384	19.2721	0.417946	no	unbiased
gene-Phum_PHUM040640	16.93	12.81	17.96	17.06	14.87	17.51	0.154339	0.626517	0.999144	221.117	306.6	0.419007	no	unbiased
gene-Phum_PHUM040650	2.13	1.67	2.32	2.62	1.9	2.47	0.295015	0.280154	0.998413	3.61	6.1009	0.371747	no	unbiased
gene-Phum_PHUM040660	27.16	39.5	35.62	27.76	33.33	31.69	-0.124539	0.667181	0.999144	1110.89	1004.26	0.525207	no	unbiased
gene-Phum_PHUM040670	75.85	49.23	24.72	30.25	62.54	27.485	-1.27782	2.51618e-05	0.00475655	3911.25	755.425	0.838124	no	unbiased
gene-Phum_PHUM040970	13.98	19.57	14.36	14.15	16.775	14.255	-0.289478	0.232067	0.989163	281.401	203.205	0.58068	no	unbiased
gene-Phum_PHUM040980	7.04	24.94	6.97	10.94	15.99	8.955	-0.856937	0.100179	0.862738	255.68	80.192	0.761242	no	unbiased
gene-Phum_PHUM040990	0.69	0.59	0.65	0.4	0.64	0.525	-0.360472	0.522152	0.999144	0.4096	0.275625	0.59776	no	unbiased
gene-Phum_PHUM041000	5.36	3.84	5.08	5.71	4.6	5.395	0.150172	0.855023	0.999144	21.16	29.106	0.42096	no	unbiased
gene-Phum_PHUM041010	2.48	4.02	2.9	2.37	3.25	2.635	-0.355236	0.558594	0.999144	10.5625	6.94322	0.603374	no	unbiased
gene-Phum_PHUM041020	246.77	195.22	140.25	141.24	220.995	140.745	-0.731786	0.00374678	0.180103	48838.8	19809.2	0.711438	no	unbiased
gene-Phum_PHUM041030	29	53	38.63	52.84	41	45.735	0.112554	0.718522	0.999144	1681	2091.69	0.445571	no	unbiased
gene-Phum_PHUM041040	12.64	11.02	14.82	16.3	11.83	15.56	0.318101	0.184311	0.959831	139.949	242.114	0.366298	no	unbiased
gene-Phum_PHUM041250	5.92	8.57	5.72	5.98	7.245	5.85	-0.362608	0.171045	0.950126	52.49	34.2225	0.605334	no	unbiased
gene-Phum_PHUM041370	9.64	4.77	11.86	8.61	7.205	10.235	0.41023	0.418611	0.999144	51.912	104.755	0.331352	no	unbiased
gene-Phum_PHUM041390	7.36	10.58	8.84	10.15	8.97	9.495	0.0288661	0.913927	0.999144	80.4609	90.155	0.471591	no	unbiased
gene-Phum_PHUM041400	16.74	31.95	21.98	22.95	24.345	22.465	-0.156734	0.597916	0.999144	592.679	504.676	0.540098	no	unbiased
gene-Phum_PHUM041410	102.52	59.83	112.11	111.65	81.175	111.88	0.368871	0.256181	0.997338	6589.38	12517.1	0.344876	no	unbiased
gene-Phum_PHUM041520	11.63	9.72	11.92	9.21	10.675	10.565	-0.0910184	0.745321	0.999144	113.956	111.619	0.505179	no	unbiased
gene-Phum_PHUM041630	2.11	1.53	1.87	1.71	1.82	1.79	-0.108019	0.868444	0.999144	3.3124	3.2041	0.50831	no	unbiased
gene-Phum_PHUM041640	7.53	6.97	7.76	7.6	7.25	7.68	0.0102283	0.967518	0.999144	52.5625	58.9824	0.471223	no	unbiased
gene-Phum_PHUM041650	6.06	9.53	6.91	7.19	7.795	7.05	-0.196768	0.596103	0.999144	60.762	49.7025	0.550059	no	unbiased
gene-Phum_PHUM041660	10.33	11.41	10.06	12.73	10.87	11.395	0.00179555	0.99439	0.999144	118.157	129.846	0.476433	no	unbiased
gene-Phum_PHUM041770	8.46	18.83	13.08	17.14	13.645	15.11	0.110255	0.750184	0.999144	186.186	228.312	0.449184	no	unbiased
gene-Phum_PHUM041780	5.05	7.21	6.97	6.39	6.13	6.68	0.0685069	0.859175	0.999144	37.5769	44.6224	0.457144	no	unbiased
gene-Phum_PHUM041790	0.44	1.37	0.77	0.79	0.905	0.78	-0.243188	0.716757	0.999144	0.819025	0.6084	0.573778	no	unbiased
gene-Phum_PHUM041800	44.49	56.02	33.73	33.35	50.255	33.54	-0.642155	0.00243441	0.133689	2525.57	1124.93	0.691841	no	unbiased
gene-Phum_PHUM042110	70.8	75.36	77.31	78.38	73.08	77.845	0.024189	0.910138	0.999144	5340.69	6059.84	0.468459	no	unbiased
gene-Phum_PHUM042120	8.45	8.86	9.82	9.12	8.655	9.47	0.062953	0.794044	0.999144	74.909	89.6809	0.455125	no	unbiased
gene-Phum_PHUM042130	8.66	6.39	10.35	9.47	7.525	9.91	0.314693	0.438317	0.999144	56.6256	98.2081	0.365719	no	unbiased
gene-Phum_PHUM042140	1.63	1.43	1.9	1.69	1.53	1.795	0.15586	0.574214	0.999144	2.3409	3.22202	0.420804	no	unbiased
gene-Phum_PHUM042150	27.28	35.72	25.7	30.52	31.5	28.11	-0.223019	0.342059	0.999144	992.25	790.172	0.556686	no	unbiased
gene-Phum_PHUM042160	11.2	8.93	12.86	12.01	10.065	12.435	0.225382	0.384932	0.999144	101.304	154.629	0.395823	no	unbiased
gene-Phum_PHUM042170	51.38	76.9	62.25	65.43	64.14	63.84	-0.0584089	0.813124	0.999144	4113.94	4075.55	0.502344	no	unbiased
gene-Phum_PHUM042180	12.18	23.25	10.36	14.58	17.715	12.47	-0.549175	0.101716	0.863115	313.821	155.501	0.668669	no	unbiased
gene-Phum_PHUM042190	364.78	591.97	430.37	550.76	478.375	490.565	-0.0133331	0.958625	0.999144	228843	240654	0.487421	no	unbiased
gene-Phum_PHUM042200	6.96	10.95	7.36	7.65	8.955	7.505	-0.304116	0.286944	0.998413	80.192	56.325	0.587414	no	unbiased
gene-Phum_PHUM042210	10.08	12.14	12.39	12.32	11.11	12.355	0.0919213	0.724469	0.999144	123.432	152.646	0.447091	no	unbiased
gene-Phum_PHUM042220	28.2	50.78	30.21	36.11	39.49	33.16	-0.296247	0.290412	0.998413	1559.46	1099.59	0.586474	no	unbiased
gene-Phum_PHUM042230	5.55	8.94	6.57	7.4	7.245	6.985	-0.102994	0.744469	0.999144	52.49	48.7902	0.518265	no	unbiased
gene-Phum_PHUM042240	11.64	14.43	9.03	12.28	13.035	10.655	-0.350855	0.445523	0.999144	169.911	113.529	0.59946	no	unbiased
gene-Phum_PHUM042350	16.15	15.82	16.12	17.03	15.985	16.575	-0.0186019	0.938928	0.999144	255.52	274.731	0.481886	no	unbiased
gene-Phum_PHUM042560	29.2	26.77	26.51	24.92	27.985	25.715	-0.195049	0.499267	0.999144	783.16	661.261	0.542196	no	unbiased
gene-Phum_PHUM042670	2.54	2.24	2.36	2.62	2.39	2.49	-0.0104042	0.97971	0.999144	5.7121	6.2001	0.479517	no	unbiased
gene-Phum_PHUM042680	4.2	6.14	4.74	5.39	5.17	5.065	-0.0822892	0.812158	0.999144	26.7289	25.6542	0.510258	no	unbiased
gene-Phum_PHUM042690	1095.72	1265.74	1240.48	1716.08	1180.73	1478.28	0.257826	0.264855	0.998413	1.39412e+06	2.18531e+06	0.389481	no	unbiased
gene-Phum_PHUM042890	7.56	7.2	8.6	8.24	7.38	8.42	0.118404	0.611206	0.999144	54.4644	70.8964	0.434461	no	unbiased
gene-Phum_PHUM043100	93.93	136.55	101.85	124.4	115.24	113.125	-0.0808823	0.731848	0.999144	13280.3	12797.3	0.509261	no	unbiased
gene-Phum_PHUM043110	1.37	1.27	1.37	1.19	1.32	1.28	-0.123317	0.712585	0.999144	1.7424	1.6384	0.515381	no	unbiased
gene-Phum_PHUM043220	12.62	11.5	13.45	13.56	12.06	13.505	0.0897108	0.734289	0.999144	145.444	182.385	0.443657	no	unbiased
gene-Phum_PHUM043230	0.28	0.06	0.66	0.4	0.17	0.53	1.52707	0.165438	0.944812	0.0289	0.2809	0.093286	no	unbiased
gene-Phum_PHUM043240	1.43	1.08	2.33	2	1.255	2.165	0.704558	0.0701705	0.77426	1.57502	4.68722	0.251511	no	unbiased
gene-Phum_PHUM043250	17.47	20.71	20.61	19.32	19.09	19.965	0.00341842	0.988004	0.999144	364.428	398.601	0.477607	no	unbiased
gene-Phum_PHUM043260	102.97	168.09	119.92	160.4	135.53	140.16	-0.00132113	0.996034	0.999301	18368.4	19644.8	0.483211	no	unbiased
gene-Phum_PHUM043370	4.61	6.8	5.72	8.1	5.705	6.91	0.222355	0.501808	0.999144	32.547	47.7481	0.405342	no	unbiased
gene-Phum_PHUM043380	2.01	4.76	1.44	1.42	3.385	1.43	-1.28209	0.0302904	0.562863	11.4582	2.0449	0.848561	no	unbiased
gene-Phum_PHUM043400	118.43	206.19	145.4	137.6	162.31	141.5	-0.241568	0.366964	0.999144	26344.5	20022.2	0.568177	no	unbiased
gene-Phum_PHUM043510	2.63	1.82	3.05	2.4	2.225	2.725	0.205546	0.567002	0.999144	4.95062	7.42563	0.40001	no	unbiased
gene-Phum_PHUM043720	19.18	12	23.1	19.82	15.59	21.46	0.371512	0.230139	0.988318	243.048	460.532	0.345445	no	unbiased
gene-Phum_PHUM044030	35.69	47.82	32.81	34.02	41.755	33.415	-0.379645	0.349771	0.999144	1743.48	1116.56	0.609599	no	unbiased
gene-Phum_PHUM044040	119.28	188.83	92.52	96.02	154.055	94.27	-0.757155	0.00157757	0.100832	23732.9	8886.83	0.727563	no	unbiased
gene-Phum_PHUM044050	3.74	2.55	3.56	2.95	3.145	3.255	-0.0381629	0.906201	0.999144	9.89103	10.595	0.482818	no	unbiased
gene-Phum_PHUM044250	68.14	92.88	65.82	81.59	80.51	73.705	-0.184429	0.465736	0.999144	6481.86	5432.43	0.544041	no	unbiased
gene-Phum_PHUM044260	2.44	5.75	2.99	4.01	4.095	3.5	-0.264249	0.665969	0.999144	16.769	12.25	0.577863	no	unbiased
gene-Phum_PHUM044270	14.27	17.4	19.33	19.17	15.835	19.25	0.221075	0.341117	0.999144	250.747	370.562	0.403578	no	unbiased
gene-Phum_PHUM044380	0.83	0.95	0.95	1.11	0.89	1.03	0.151802	0.707203	0.999144	0.7921	1.0609	0.427469	no	unbiased
gene-Phum_PHUM044390	142.54	144.73	155.69	161.85	143.635	158.77	0.0751014	0.72354	0.999144	20631	25207.9	0.450076	no	unbiased
gene-Phum_PHUM044400	6.49	7.54	8.36	8.26	7.015	8.31	0.181501	0.469325	0.999144	49.2102	69.0561	0.416097	no	unbiased
gene-Phum_PHUM044510	0.49	0.54	0.61	0.73	0.515	0.67	0.304516	0.604975	0.999144	0.265225	0.4489	0.371399	no	unbiased
gene-Phum_PHUM044520	0.29	0.29	0.42	0.39	0.29	0.405	0.424524	0.628516	0.999144	0.0841	0.164025	0.338942	no	unbiased
gene-Phum_PHUM044530	2.46	8.06	1.19	3	5.26	2.095	-1.34878	0.0701796	0.77426	27.6676	4.38903	0.863085	no	unbiased
gene-Phum_PHUM044540	24.92	20.99	22.75	23.94	22.955	23.345	-0.0535752	0.832575	0.999144	526.932	544.989	0.491577	no	unbiased
gene-Phum_PHUM044550	2.44	5.64	2.74	3.8	4.04	3.27	-0.342091	0.446711	0.999144	16.3216	10.6929	0.604179	no	unbiased
gene-Phum_PHUM044560	18.14	28.2	19.72	21.7	23.17	20.71	-0.21241	0.40475	0.999144	536.849	428.904	0.555886	no	unbiased
gene-Phum_PHUM044570	101.54	85.09	100.92	115.87	93.315	108.395	0.139284	0.656606	0.999144	8707.69	11749.5	0.425655	no	unbiased
gene-Phum_PHUM044580	15.96	25.28	15.74	18.19	20.62	16.965	-0.33141	0.21693	0.979935	425.184	287.811	0.596335	no	unbiased
gene-Phum_PHUM044590	27.4	33.09	27.92	29.63	30.245	28.775	-0.133155	0.554619	0.999144	914.76	828.001	0.524891	no	unbiased
gene-Phum_PHUM044600	0.62	0.55	0.73	0.59	0.585	0.66	0.0950555	0.89034	0.999144	0.342225	0.4356	0.439977	no	unbiased
gene-Phum_PHUM044820	1.64	2.22	1.92	2.46	1.93	2.19	0.128725	0.745022	0.999144	3.7249	4.7961	0.437144	no	unbiased
gene-Phum_PHUM044940	892.66	916.55	718.22	708.96	904.605	713.59	-0.410627	0.0442785	0.65447	818310	509211	0.61642	no	unbiased
gene-Phum_PHUM045070	0.83	0.52	0.96	0.96	0.675	0.96	0.426439	0.379502	0.999144	0.455625	0.9216	0.330828	no	unbiased
gene-Phum_PHUM045180	17.28	16.25	19.33	19.9	16.765	19.615	0.153529	0.500035	0.999144	281.065	384.748	0.422138	no	unbiased
gene-Phum_PHUM045400	18.29	17.23	20.6	25.64	17.76	23.12	0.307221	0.26991	0.998413	315.418	534.534	0.3711	no	unbiased
gene-Phum_PHUM045410	1.59	3.15	0.84	1.11	2.37	0.975	-1.32237	0.0167219	0.418259	5.6169	0.950625	0.855254	no	unbiased
gene-Phum_PHUM045420	0.62	1.32	0.95	1.64	0.97	1.295	0.388386	0.45462	0.999144	0.9409	1.67702	0.359407	no	unbiased
gene-Phum_PHUM045430	1.01	1.66	1.65	1.2	1.335	1.425	0.0437162	0.92078	0.999144	1.78222	2.03063	0.467426	no	unbiased
gene-Phum_PHUM045440	4.72	9.62	5.17	6.58	7.17	5.875	-0.328085	0.463217	0.999144	51.4089	34.5156	0.598303	no	unbiased
gene-Phum_PHUM045450	13	22.89	9.05	12.65	17.945	10.85	-0.771891	0.0247199	0.505191	322.023	117.722	0.732294	no	unbiased
gene-Phum_PHUM045460	1.86	4.18	1.81	2.54	3.02	2.175	-0.508552	0.317655	0.999144	9.1204	4.73062	0.658464	no	unbiased
gene-Phum_PHUM045660	6.29	7.11	6.72	7.12	6.7	6.92	-0.0184815	0.940377	0.999144	44.89	47.8864	0.483851	no	unbiased
gene-Phum_PHUM045770	18.74	15.32	14	16.64	17.03	15.32	-0.227227	0.72089	0.999144	290.021	234.702	0.552712	no	unbiased
gene-Phum_PHUM045780	0.39	0.56	0.59	0.29	0.475	0.44	-0.180843	0.813387	0.999144	0.225625	0.1936	0.538195	no	unbiased
gene-Phum_PHUM046090	12.93	9.63	15.08	15.31	11.28	15.195	0.345647	0.191515	0.967373	127.238	230.888	0.355289	no	unbiased
gene-Phum_PHUM046110	575.92	855.03	709.1	661.53	715.475	685.315	-0.112564	0.624971	0.999144	511904	469657	0.521521	no	unbiased
gene-Phum_PHUM046120	165.7	187.63	171.84	172.27	176.665	172.055	-0.102143	0.612873	0.999144	31210.5	29602.9	0.513217	no	unbiased
gene-Phum_PHUM046130	61.76	69.84	78.08	83.84	65.8	80.96	0.234415	0.266799	0.998413	4329.64	6554.52	0.397793	no	unbiased
gene-Phum_PHUM046140	51.64	72.44	60.39	62.3	62.04	61.345	-0.0704586	0.752863	0.999144	3848.96	3763.21	0.505633	no	unbiased
gene-Phum_PHUM046150	1.59	1.53	2.46	2.29	1.56	2.375	0.535911	0.309145	0.999144	2.4336	5.64062	0.301404	no	unbiased
gene-Phum_PHUM046450	12.1	15.18	16.35	15.93	13.64	16.14	0.183579	0.495768	0.999144	186.05	260.5	0.416639	no	unbiased
gene-Phum_PHUM046560	9.07	9.39	9.62	12.27	9.23	10.945	0.176378	0.530747	0.999144	85.1929	119.793	0.415604	no	unbiased
gene-Phum_PHUM046570	7.45	7.35	7.78	7.63	7.4	7.705	-0.0119927	0.958747	0.999144	54.76	59.367	0.479816	no	unbiased
gene-Phum_PHUM046580	40.5	51.76	50.44	45.67	46.13	48.055	0.00183791	0.993234	0.999144	2127.98	2309.28	0.47957	no	unbiased
gene-Phum_PHUM046690	22.11	35.2	25.1	28.51	28.655	26.805	-0.145597	0.564462	0.999144	821.109	718.508	0.53332	no	unbiased
gene-Phum_PHUM046700	742.56	1149.03	850.47	1145.43	945.795	997.95	0.0250792	0.922021	0.999144	894528	995904	0.473187	no	unbiased
gene-Phum_PHUM046710	9.99	13.2	10.95	12.65	11.595	11.8	-0.0329685	0.903947	0.999144	134.444	139.24	0.491238	no	unbiased
gene-Phum_PHUM046720	6.62	5.13	6.36	5.96	5.875	6.16	-0.0122519	0.969854	0.999144	34.5156	37.9456	0.476332	no	unbiased
gene-Phum_PHUM046830	188.67	265.66	226.81	268.98	227.165	247.895	0.0705751	0.755262	0.999144	51603.9	61451.9	0.456446	no	unbiased
gene-Phum_PHUM046940	26.08	18.5	33.65	37.9	22.29	35.775	0.595623	0.0306411	0.566189	496.844	1279.85	0.279645	no	unbiased
gene-Phum_PHUM046950	7.01	7.18	7.2	8.09	7.095	7.645	0.0381774	0.868701	0.999144	50.339	58.446	0.462738	no	unbiased
gene-Phum_PHUM046960	68.71	79.32	82.84	90.51	74.015	86.675	0.163885	0.417088	0.999144	5478.22	7512.56	0.421701	no	unbiased
gene-Phum_PHUM046970	24.6	30.59	24.02	33.27	27.595	28.645	-0.00844567	0.973967	0.999144	761.484	820.536	0.481337	no	unbiased
gene-Phum_PHUM046980	12.58	16.11	15.03	13.56	14.345	14.295	-0.0626514	0.811546	0.999144	205.779	204.347	0.501746	no	unbiased
gene-Phum_PHUM046990	4.66	7.86	4.34	6.93	6.26	5.635	-0.200352	0.548828	0.999144	39.1876	31.7532	0.552398	no	unbiased
gene-Phum_PHUM047000	42.45	71.71	41.56	49.8	57.08	45.68	-0.368578	0.158676	0.936918	3258.13	2086.66	0.609589	no	unbiased
gene-Phum_PHUM047010	20.25	15.45	20.82	17.09	17.85	18.955	0.00596661	0.98284	0.999144	318.623	359.292	0.470004	no	unbiased
gene-Phum_PHUM047030	3.88	0.57	2.37	2.12	2.225	2.245	-0.113734	0.907287	0.999144	4.95062	5.04002	0.495526	no	unbiased
gene-Phum_PHUM047040	5.09	7.04	6.32	5.4	6.065	5.86	-0.10762	0.870273	0.999144	36.7842	34.3396	0.517186	no	unbiased
gene-Phum_PHUM047050	7.02	8.46	6.92	6.12	7.74	6.52	-0.309783	0.379941	0.999144	59.9076	42.5104	0.584932	no	unbiased
gene-Phum_PHUM047060	72.3	154.96	75.16	95.71	113.63	85.435	-0.448778	0.15062	0.936918	12911.8	7299.14	0.638852	no	unbiased
gene-Phum_PHUM047070	79.59	91.75	89.01	77.94	85.67	83.475	-0.0991935	0.640619	0.999144	7339.35	6968.08	0.512975	no	unbiased
gene-Phum_PHUM047280	17.47	17.61	18.97	21.8	17.54	20.385	0.147188	0.580595	0.999144	307.652	415.548	0.425403	no	unbiased
gene-Phum_PHUM047290	12.14	14.27	13.29	14.58	13.205	13.935	0.0141899	0.945937	0.999144	174.372	194.184	0.473122	no	unbiased
gene-Phum_PHUM047300	21.83	21.92	27.8	28.21	21.875	28.005	0.287414	0.186623	0.965473	478.516	784.28	0.378934	no	unbiased
gene-Phum_PHUM047310	12.4	10.11	13.76	14.06	11.255	13.91	0.225715	0.38443	0.999144	126.675	193.488	0.395658	no	unbiased
gene-Phum_PHUM047320	45.78	36.42	35.43	38.88	41.1	37.155	-0.226545	0.390242	0.999144	1689.21	1380.49	0.550284	no	unbiased
gene-Phum_PHUM047430	13.62	9.37	11.46	10.44	11.495	10.95	-0.15512	0.661264	0.999144	132.135	119.903	0.524267	no	unbiased
gene-Phum_PHUM047550	1.42	1.29	1.2	1.24	1.355	1.22	-0.222124	0.620626	0.999144	1.83603	1.4884	0.552283	no	unbiased
gene-Phum_PHUM047660	12.58	21.13	14.48	17.17	16.855	15.825	-0.138172	0.625682	0.999144	284.091	250.431	0.531486	no	unbiased
gene-Phum_PHUM047670	10.03	12.63	10.44	11.03	11.33	10.735	-0.137634	0.537251	0.999144	128.369	115.24	0.526946	no	unbiased
gene-Phum_PHUM047680	5	4.41	4.8	4.82	4.705	4.81	-0.0428248	0.867994	0.999144	22.137	23.1361	0.488966	no	unbiased
gene-Phum_PHUM047690	0.9	0.8	1.15	0.9	0.85	1.025	0.192134	0.580366	0.999144	0.7225	1.05062	0.407473	no	unbiased
gene-Phum_PHUM047800	9.99	10.62	10.09	10.39	10.305	10.24	-0.0769277	0.737876	0.999144	106.193	104.858	0.503164	no	unbiased
gene-Phum_PHUM047910	32.9	28.98	35.64	39.12	30.94	37.38	0.196028	0.406872	0.999144	957.284	1397.26	0.406568	no	unbiased
gene-Phum_PHUM048020	357.73	362.77	302.8	279.91	360.25	291.355	-0.374565	0.0744694	0.789681	129780	84887.7	0.604562	no	unbiased
gene-Phum_PHUM048320	117.57	144.17	139.5	128.6	130.87	134.05	-0.0247972	0.906889	0.999144	17127	17969.4	0.487998	no	unbiased
gene-Phum_PHUM048730	54.22	61.25	53.9	54.31	57.735	54.105	-0.157774	0.447767	0.999144	3333.33	2927.35	0.532423	no	unbiased
gene-Phum_PHUM048740	11.38	9.47	12.22	10.07	10.425	11.145	0.0198469	0.947122	0.999144	108.681	124.211	0.466657	no	unbiased
gene-Phum_PHUM048750	8.72	6.81	7.08	7.91	7.765	7.495	-0.132202	0.665864	0.999144	60.2952	56.175	0.517688	no	unbiased
gene-Phum_PHUM048760	1.68	3.03	1.93	1.66	2.355	1.795	-0.442943	0.641703	0.999144	5.54603	3.22202	0.632527	no	unbiased
gene-Phum_PHUM048770	7.38	8.5	6.24	7.3	7.94	6.77	-0.293155	0.23049	0.988318	63.0436	45.8329	0.579038	no	unbiased
gene-Phum_PHUM048780	38.37	31.14	43.6	44.98	34.755	44.29	0.270144	0.285077	0.998413	1207.91	1961.6	0.381103	no	unbiased
gene-Phum_PHUM048790	4.17	4.34	4.42	5.44	4.255	4.93	0.144052	0.727079	0.999144	18.105	24.3049	0.426905	no	unbiased
gene-Phum_PHUM049590	67.98	50.25	65.67	62.82	59.115	64.245	0.0364825	0.889615	0.999144	3494.58	4127.42	0.458486	no	unbiased
gene-Phum_PHUM049610	21.2	44.76	22.66	28.52	32.98	25.59	-0.403883	0.212178	0.976334	1087.68	654.848	0.624197	no	unbiased
gene-Phum_PHUM049620	1.65	1.93	2.6	2.59	1.79	2.595	0.471727	0.180554	0.954751	3.2041	6.73402	0.322405	no	unbiased
gene-Phum_PHUM049930	10.65	12.1	13.04	14.11	11.375	13.575	0.190831	0.388077	0.999144	129.391	184.281	0.412504	no	unbiased
gene-Phum_PHUM050040	1.39	1.24	1.44	1.57	1.315	1.505	0.115192	0.794563	0.999144	1.72923	2.26503	0.432929	no	unbiased
gene-Phum_PHUM050350	30.35	45.56	17.13	25	37.955	21.065	-0.902782	0.00171747	0.106853	1440.58	443.734	0.764512	no	unbiased
gene-Phum_PHUM050560	2.12	3.1	3.23	4.03	2.61	3.63	0.421625	0.334153	0.999144	6.8121	13.1769	0.340792	no	unbiased
gene-Phum_PHUM050570	19.71	20.9	22.42	20.45	20.305	21.435	0.0118491	0.960565	0.999144	412.293	459.459	0.472947	no	unbiased
gene-Phum_PHUM050580	12.25	22.27	15.05	14.95	17.26	15	-0.245326	0.425398	0.999144	297.908	225	0.569714	no	unbiased
gene-Phum_PHUM050590	10.14	8.69	11.43	11.1	9.415	11.265	0.182032	0.459921	0.999144	88.6422	126.9	0.411252	no	unbiased
gene-Phum_PHUM050600	1.14	0.78	2.27	2.18	0.96	2.225	1.12595	0.00140954	0.0941199	0.9216	4.95062	0.156942	no	unbiased
gene-Phum_PHUM050610	23.91	30.35	25.92	26.81	27.13	26.365	-0.100271	0.639597	0.999144	736.037	695.113	0.514297	no	unbiased
gene-Phum_PHUM050720	16.07	12.21	17.3	18.44	14.14	17.87	0.255826	0.391866	0.999144	199.94	319.337	0.385035	no	unbiased
gene-Phum_PHUM050830	6.25	10.79	7.7	8.44	8.52	8.07	-0.125308	0.677986	0.999144	72.5904	65.1249	0.527105	no	unbiased
gene-Phum_PHUM050840	0.94	0.84	0.91	0.76	0.89	0.835	-0.170167	0.863483	0.999144	0.7921	0.697225	0.531852	no	unbiased
gene-Phum_PHUM050860	55.49	75.53	58.67	66.01	65.51	62.34	-0.128064	0.573937	0.999144	4291.56	3886.28	0.524779	no	unbiased
gene-Phum_PHUM050870	13.6	17.41	14.5	16.26	15.505	15.38	-0.0703216	0.799219	0.999144	240.405	236.544	0.504047	no	unbiased
gene-Phum_PHUM050880	10.36	13.07	10.54	12.92	11.715	11.73	-0.0585938	0.822162	0.999144	137.241	137.593	0.49936	no	unbiased
gene-Phum_PHUM050890	3.65	4.37	4.37	4.21	4.01	4.29	0.0366434	0.901727	0.999144	16.0801	18.4041	0.466303	no	unbiased
gene-Phum_PHUM050900	1.42	1.42	1.77	1.67	1.42	1.72	0.210523	0.423893	0.999144	2.0164	2.9584	0.405323	no	unbiased
gene-Phum_PHUM050910	15.61	15.6	16.65	16.61	15.605	16.63	0.022023	0.91898	0.999144	243.516	276.557	0.468234	no	unbiased
gene-Phum_PHUM050920	74.04	64.23	78.79	83.41	69.135	81.1	0.153161	0.509127	0.999144	4779.65	6577.21	0.42086	no	unbiased
gene-Phum_PHUM050930	3.82	5.36	4.08	4.06	4.59	4.07	-0.227321	0.494695	0.999144	21.0681	16.5649	0.55983	no	unbiased
gene-Phum_PHUM050940	16.81	31.89	27.04	22.9	24.35	24.97	-0.0030829	0.992094	0.999144	592.923	623.501	0.487431	no	unbiased
gene-Phum_PHUM050950	120.53	235.17	95.79	118.25	177.85	107.02	-0.773901	0.0102185	0.321949	31630.6	11453.3	0.734163	no	unbiased
gene-Phum_PHUM050960	24.68	53.45	33.97	42.61	39.065	38.29	-0.0657039	0.837765	0.999144	1526.07	1466.12	0.510018	no	unbiased
gene-Phum_PHUM050970	4.42	7.31	4.88	5.61	5.865	5.245	-0.208334	0.518294	0.999144	34.3982	27.51	0.555632	no	unbiased
gene-Phum_PHUM050980	9.81	11.7	9.54	9.47	10.755	9.505	-0.240167	0.397131	0.999144	115.67	90.345	0.561464	no	unbiased
gene-Phum_PHUM050990	15.57	16.72	15.19	16.92	16.145	16.055	-0.0752526	0.767721	0.999144	260.661	257.763	0.502795	no	unbiased
gene-Phum_PHUM051000	4.89	5.65	7.06	7.78	5.27	7.42	0.431189	0.0931772	0.84362	27.7729	55.0564	0.335303	no	unbiased
gene-Phum_PHUM051400	19.77	19.37	22.15	18.75	19.57	20.45	-0.00624531	0.983828	0.999144	382.985	418.202	0.478022	no	unbiased
gene-Phum_PHUM051410	12.03	11.72	17.61	18.4	11.875	18.005	0.529676	0.0755009	0.797261	141.016	324.18	0.303132	no	unbiased
gene-Phum_PHUM051420	48.84	61.87	50.45	57.08	55.355	53.765	-0.101912	0.627743	0.999144	3064.18	2890.68	0.514568	no	unbiased
gene-Phum_PHUM051430	19.99	19.57	24.52	21.53	19.78	23.025	0.149813	0.506501	0.999144	391.248	530.151	0.424624	no	unbiased
gene-Phum_PHUM051540	0.72	0.75	0.88	0.58	0.735	0.73	-0.0706328	0.885886	0.999144	0.540225	0.5329	0.503413	no	unbiased
gene-Phum_PHUM051550	5.42	6.92	6.67	6.19	6.17	6.43	0.00143433	0.995125	0.999144	38.0689	41.3449	0.479374	no	unbiased
gene-Phum_PHUM051560	25.94	76.14	25.9	28.59	51.04	27.245	-0.92911	0.0150377	0.398439	2605.08	742.29	0.778247	no	unbiased
gene-Phum_PHUM051570	15.44	36.03	18.26	19.15	25.735	18.705	-0.493156	0.172614	0.952185	662.29	349.877	0.654329	no	unbiased
gene-Phum_PHUM051580	6.52	6.24	7.5	7.16	6.38	7.33	0.128791	0.585853	0.999144	40.7044	53.7289	0.431039	no	unbiased
gene-Phum_PHUM051590	26.73	27.24	21.87	19.49	26.985	20.68	-0.451951	0.0435445	0.648121	728.19	427.662	0.630003	no	unbiased
gene-Phum_PHUM051600	710.43	390.5	530.81	441.65	550.465	486.23	-0.274364	0.404543	0.999144	303012	236420	0.561724	no	unbiased
gene-Phum_PHUM051710	24.05	17.78	32.18	28.37	20.915	30.275	0.451052	0.0935762	0.844677	437.437	916.576	0.323067	no	unbiased
gene-Phum_PHUM051820	13.08	11.03	13.37	13.09	12.055	13.23	0.056868	0.818092	0.999144	145.323	175.033	0.45363	no	unbiased
gene-Phum_PHUM051930	7.21	10.5	7.05	7.41	8.855	7.23	-0.346228	0.316696	0.999144	78.411	52.2729	0.600005	no	unbiased
gene-Phum_PHUM051940	1.98	1.4	1.89	1.79	1.69	1.84	0.0359128	0.909812	0.999144	2.8561	3.3856	0.457584	no	unbiased
gene-Phum_PHUM052550	25.16	21.42	28.71	33.03	23.29	30.87	0.328677	0.2175	0.979935	542.424	952.957	0.362733	no	unbiased
gene-Phum_PHUM052760	0.28	0.61	0.6	0.46	0.445	0.53	0.195604	0.852683	0.999144	0.198025	0.2809	0.413478	no	unbiased
gene-Phum_PHUM052770	31.65	23.86	32.47	34.92	27.755	33.695	0.196355	0.4669	0.999144	770.34	1135.35	0.404231	no	unbiased
gene-Phum_PHUM052780	20.13	13.56	25.3	24.07	16.845	24.685	0.463383	0.102371	0.863115	283.754	609.349	0.317717	no	unbiased
gene-Phum_PHUM052890	2.71	3.09	3.1	3.17	2.9	3.135	0.047925	0.848062	0.999144	8.41	9.82822	0.461119	no	unbiased
gene-Phum_PHUM052900	0	14.43	1.36	1.09	7.215	1.225	-2.53554	0.0722264	0.779347	52.0562	1.50063	0.971981	no	unbiased
gene-Phum_PHUM052910	4.03	5.29	4.05	2.42	4.66	3.235	-0.586197	0.20116	0.974306	21.7156	10.4652	0.674799	no	unbiased
gene-Phum_PHUM052920	13.08	15.04	13.47	12.96	14.06	13.215	-0.152405	0.47524	0.999144	197.684	174.636	0.530951	no	unbiased
gene-Phum_PHUM053030	1.84	1.21	1.25	1.51	1.525	1.38	-0.225552	0.61354	0.999144	2.32563	1.9044	0.54979	no	unbiased
gene-Phum_PHUM053430	0.41	4.02	0.78	0.71	2.215	0.745	-1.56804	0.201192	0.974306	4.90623	0.555025	0.89837	no	unbiased
gene-Phum_PHUM053540	16.64	31.27	17.58	20.67	23.955	19.125	-0.369855	0.4166	0.999144	573.842	365.766	0.610725	no	unbiased
gene-Phum_PHUM054050	4.64	6.68	3.29	2.66	5.66	2.975	-0.981913	0.00722043	0.262877	32.0356	8.85063	0.78353	no	unbiased
gene-Phum_PHUM054160	11.83	11.25	15.97	12.23	11.54	14.1	0.218711	0.383474	0.999144	133.172	198.81	0.401142	no	unbiased
gene-Phum_PHUM054470	5.86	5.09	5.87	6.78	5.475	6.325	0.131919	0.613691	0.999144	29.9756	40.0056	0.428338	no	unbiased
gene-Phum_PHUM055000	4.88	2.95	5.68	5.29	3.915	5.485	0.395127	0.214642	0.977574	15.3272	30.0852	0.337512	no	unbiased
gene-Phum_PHUM055010	3.93	2.39	2.97	2.53	3.16	2.75	-0.291604	0.509125	0.999144	9.9856	7.5625	0.569042	no	unbiased
gene-Phum_PHUM055020	18.76	13.76	20.62	21.84	16.26	21.23	0.300204	0.271936	0.998413	264.388	450.713	0.369721	no	unbiased
gene-Phum_PHUM055030	215.5	390.97	240.17	242.63	303.235	241.4	-0.371323	0.172225	0.951108	91951.5	58274	0.61209	no	unbiased
gene-Phum_PHUM055040	10.14	11.16	15.31	20.51	10.65	17.91	0.684441	0.0682879	0.76629	113.422	320.768	0.261227	no	unbiased
gene-Phum_PHUM055050	17.49	15.73	23.27	21.62	16.61	22.445	0.360153	0.137735	0.922586	275.892	503.778	0.353857	no	unbiased
gene-Phum_PHUM055060	4.76	3.5	6.6	4.39	4.13	5.495	0.333985	0.701952	0.999144	17.0569	30.195	0.360978	no	unbiased
gene-Phum_PHUM055070	18.86	27.98	32.18	29.25	23.42	30.715	0.339496	0.204832	0.976334	548.496	943.411	0.367648	no	unbiased
gene-Phum_PHUM055080	0.28	0.35	0.34	0.3	0.315	0.32	-0.0202888	0.970966	0.999144	0.099225	0.1024	0.492126	no	unbiased
gene-Phum_PHUM055090	1.39	1.65	1.8	1.74	1.52	1.77	0.158598	0.725469	0.999144	2.3104	3.1329	0.424448	no	unbiased
gene-Phum_PHUM055310	22.9	32.32	24.86	28.52	27.61	26.69	-0.103993	0.697836	0.999144	762.312	712.356	0.516938	no	unbiased
gene-Phum_PHUM055320	31.18	32.77	27.22	25.6	31.975	26.41	-0.342817	0.116712	0.892625	1022.4	697.488	0.594457	no	unbiased
gene-Phum_PHUM055330	4.51	4.84	5.54	5.13	4.675	5.335	0.124207	0.662184	0.999144	21.8556	28.4622	0.434351	no	unbiased
gene-Phum_PHUM055340	134.11	160.83	118.4	123.69	147.47	121.045	-0.346486	0.0882331	0.835187	21747.4	14651.9	0.597468	no	unbiased
gene-Phum_PHUM055350	7.72	15.64	5.47	6.84	11.68	6.155	-0.964214	0.00547914	0.225356	136.422	37.884	0.782658	no	unbiased
gene-Phum_PHUM055360	17.22	30.39	18.43	16.89	23.805	17.66	-0.474741	0.115553	0.889901	566.678	311.876	0.645012	no	unbiased
gene-Phum_PHUM055370	3.3	2.02	2.4	2.95	2.66	2.675	-0.0821874	0.850109	0.999144	7.0756	7.15562	0.497188	no	unbiased
gene-Phum_PHUM055380	1.25	2.38	1.27	1.27	1.815	1.27	-0.56032	0.263413	0.998413	3.29422	1.6129	0.671315	no	unbiased
gene-Phum_PHUM055490	17.63	24.12	15.73	17.94	20.875	16.835	-0.366762	0.15012	0.936918	435.766	283.417	0.605918	no	unbiased
gene-Phum_PHUM055700	7.61	7.99	8.5	8.97	7.8	8.735	0.095755	0.701605	0.999144	60.84	76.3002	0.443634	no	unbiased
gene-Phum_PHUM055710	5.63	9.27	5.89	7.34	7.45	6.615	-0.219177	0.521721	0.999144	55.5025	43.7582	0.559159	no	unbiased
gene-Phum_PHUM055720	14.21	19.82	18.56	20.54	17.015	19.55	0.145105	0.544667	0.999144	289.51	382.202	0.431003	no	unbiased
gene-Phum_PHUM055730	5.03	14.14	5.71	6.81	9.585	6.26	-0.641742	0.160618	0.936918	91.8722	39.1876	0.700995	no	unbiased
gene-Phum_PHUM055740	38.33	39.8	47.45	51.3	39.065	49.375	0.269195	0.195387	0.97061	1526.07	2437.89	0.384987	no	unbiased
gene-Phum_PHUM055750	57.45	327.49	76.97	160.45	192.47	118.71	-0.706005	0.512342	0.999144	37044.7	14092.1	0.724424	no	unbiased
gene-Phum_PHUM055760	14.68	22.91	15.64	15.63	18.795	15.635	-0.315809	0.338623	0.999144	353.252	244.453	0.591014	no	unbiased
gene-Phum_PHUM055770	10.96	12.83	12.15	11.76	11.895	11.955	-0.0551736	0.799093	0.999144	141.491	142.922	0.497484	no	unbiased
gene-Phum_PHUM055780	42.07	39.18	55.59	67.69	40.625	61.64	0.52661	0.0248827	0.506672	1650.39	3799.49	0.302831	no	unbiased
gene-Phum_PHUM055790	0.99	8.13	0.82	1.93	4.56	1.375	-1.73086	0.086734	0.835187	20.7936	1.89062	0.916655	no	unbiased
gene-Phum_PHUM055900	0.7	0.82	0.8	1.56	0.76	1.18	0.573354	0.438698	0.999144	0.5776	1.3924	0.293198	no	unbiased
gene-Phum_PHUM055920	10.82	15.04	13.95	12.7	12.93	13.325	-0.0112653	0.967907	0.999144	167.185	177.556	0.484959	no	unbiased
gene-Phum_PHUM055930	103.53	219.6	118.97	124.71	161.565	121.84	-0.442875	0.140824	0.928438	26103.2	14845	0.637469	no	unbiased
gene-Phum_PHUM055940	4.86	8.46	5.88	4.72	6.66	5.3	-0.376186	0.346679	0.999144	44.3556	28.09	0.612261	no	unbiased
gene-Phum_PHUM055950	3.03	4.68	3.33	4.14	3.855	3.735	-0.0980693	0.7685	0.999144	14.861	13.9502	0.515806	no	unbiased
gene-Phum_PHUM056060	44.7	58.49	53.4	46.15	51.595	49.775	-0.107783	0.640973	0.999144	2662.04	2477.55	0.517948	no	unbiased
gene-Phum_PHUM056170	0.52	0.45	0.68	0.47	0.485	0.575	0.156169	0.799548	0.999144	0.235225	0.330625	0.415702	no	unbiased
gene-Phum_PHUM056180	0.3	0.36	0.56	0.67	0.33	0.615	0.841115	0.304198	0.999144	0.1089	0.378225	0.223557	no	unbiased
gene-Phum_PHUM056420	0.94	2.2	1.6	1.81	1.57	1.705	0.0815992	0.885606	0.999144	2.4649	2.90702	0.458849	no	unbiased
gene-Phum_PHUM056730	0.37	0.54	0.56	0.55	0.455	0.555	0.242998	0.797869	0.999144	0.207025	0.308025	0.401951	no	unbiased
gene-Phum_PHUM056940	3.5	2.72	3.84	3.12	3.11	3.48	0.0824105	0.81584	0.999144	9.6721	12.1104	0.444031	no	unbiased
gene-Phum_PHUM057060	17.76	14.89	19.74	18.01	16.325	18.875	0.131989	0.61748	0.999144	266.506	356.266	0.427935	no	unbiased
gene-Phum_PHUM057070	1.09	1.03	0.87	2.1	1.06	1.485	0.412721	0.577459	0.999144	1.1236	2.20522	0.337537	no	unbiased
gene-Phum_PHUM057390	1.05	1.52	1.38	1.21	1.285	1.295	-0.0434916	0.909802	0.999144	1.65122	1.67702	0.496124	no	unbiased
gene-Phum_PHUM057590	9.32	10.37	10.79	10.16	9.845	10.475	0.0245256	0.918603	0.999144	96.924	109.726	0.469026	no	unbiased
gene-Phum_PHUM057710	5.28	4.95	5.43	3.22	5.115	4.325	-0.315993	0.667909	0.999144	26.1632	18.7056	0.583104	no	unbiased
gene-Phum_PHUM058020	31.1	47.77	42.45	39.72	39.435	41.085	0.00887324	0.974382	0.999144	1555.12	1687.98	0.479517	no	unbiased
gene-Phum_PHUM058130	0.97	1.19	1.72	0.6	1.08	1.16	0.0428153	0.96448	0.999144	1.1664	1.3456	0.464331	no	unbiased
gene-Phum_PHUM058240	16.56	11.55	15.7	14.58	14.055	15.14	0.0212549	0.940523	0.999144	197.543	229.22	0.462887	no	unbiased
gene-Phum_PHUM058250	44.93	29.92	42.4	40.78	37.425	41.59	0.0644331	0.835368	0.999144	1400.63	1729.73	0.447435	no	unbiased
gene-Phum_PHUM058260	0.85	0.5	1.04	0.93	0.675	0.985	0.454254	0.611792	0.999144	0.455625	0.970225	0.319546	no	unbiased
gene-Phum_PHUM058480	17.46	13.38	10.71	14.35	15.42	12.53	-0.380499	0.311542	0.999144	237.776	157.001	0.602305	no	unbiased
gene-Phum_PHUM058890	1.42	0.37	3.76	2.62	0.895	3.19	1.72881	0.0326878	0.581446	0.801025	10.1761	0.0729722	no	unbiased
gene-Phum_PHUM058900	34.78	42.74	43.01	32.94	38.76	37.975	-0.0872371	0.723164	0.999144	1502.34	1442.1	0.510229	no	unbiased
gene-Phum_PHUM058910	9.21	0.37	0.36	0.17	4.79	0.265	-4.33516	0.000172439	0.0213109	22.9441	0.070225	0.996949	yes	BB_biased
gene-Phum_PHUM059340	0.61	0.34	0.63	0.56	0.475	0.595	0.23297	0.604553	0.999144	0.225625	0.354025	0.389244	no	unbiased
gene-Phum_PHUM059450	46.86	50.88	44.46	45.95	48.87	45.205	-0.178613	0.395699	0.999144	2388.28	2043.49	0.538899	no	unbiased
gene-Phum_PHUM059460	57.49	70.52	64.01	64.54	64.005	64.275	-0.0543163	0.799783	0.999144	4096.64	4131.28	0.497895	no	unbiased
gene-Phum_PHUM059470	5.1	7.89	9.24	8.99	6.495	9.115	0.437336	0.259905	0.998413	42.185	83.0832	0.336758	no	unbiased
gene-Phum_PHUM059480	8.6	7.91	10.01	10.57	8.255	10.29	0.24543	0.500634	0.999144	68.145	105.884	0.391573	no	unbiased
gene-Phum_PHUM059490	0.12	0.16	0.08	0.1	0.14	0.09	-0.639042	0.523713	0.999144	0.0196	0.0081	0.707581	no	unbiased
gene-Phum_PHUM059700	2.41	1.83	0.91	1.27	2.12	1.09	-1.04214	0.0435179	0.648121	4.4944	1.1881	0.790919	no	unbiased
gene-Phum_PHUM060010	6.61	3.41	3.95	4.11	5.01	4.03	-0.405973	0.61881	0.999144	25.1001	16.2409	0.607148	no	unbiased
gene-Phum_PHUM060120	53.73	41.92	69.06	57.72	47.825	63.39	0.326858	0.226201	0.988235	2287.23	4018.29	0.362734	no	unbiased
gene-Phum_PHUM060130	12.35	10.66	11.63	12.38	11.505	12.005	-0.0147947	0.955044	0.999144	132.365	144.12	0.478742	no	unbiased
gene-Phum_PHUM060140	6.5	12.54	4.79	4.73	9.52	4.76	-1.04141	0.00253551	0.138467	90.6304	22.6576	0.8	no	unbiased
gene-Phum_PHUM060150	10.04	15.25	10.66	14.62	12.645	12.64	-0.0534405	0.85336	0.999144	159.896	159.77	0.500198	no	unbiased
gene-Phum_PHUM060160	8.17	8.7	8.99	9.86	8.435	9.425	0.0925647	0.68522	0.999144	71.1492	88.8306	0.444739	no	unbiased
gene-Phum_PHUM060370	12.98	15.03	13	15.78	14.005	14.39	-0.0247197	0.917112	0.999144	196.14	207.072	0.486444	no	unbiased
gene-Phum_PHUM060380	168.75	125.49	152.56	142.55	147.12	147.555	-0.0788126	0.763028	0.999144	21644.3	21772.5	0.498524	no	unbiased
gene-Phum_PHUM060390	6.95	8.62	5.72	6.32	7.785	6.02	-0.43147	0.0991728	0.860264	60.6062	36.2404	0.625796	no	unbiased
gene-Phum_PHUM060620	10.1	12.01	10.87	11.77	11.055	11.32	-0.0283867	0.894683	0.999144	122.213	128.142	0.488158	no	unbiased
gene-Phum_PHUM060630	1.14	1.4	1.29	1.2	1.27	1.245	-0.084984	0.727395	0.999144	1.6129	1.55002	0.509939	no	unbiased
gene-Phum_PHUM060640	44.41	57.01	45.09	59.06	50.71	52.075	-0.022247	0.924583	0.999144	2571.5	2711.81	0.486722	no	unbiased
gene-Phum_PHUM060650	20	27.31	22.66	26.05	23.655	24.355	-0.0146654	0.962669	0.999144	559.559	593.166	0.485423	no	unbiased
gene-Phum_PHUM060660	11.68	9.25	12.77	11.87	10.465	12.32	0.155267	0.544185	0.999144	109.516	151.782	0.419123	no	unbiased
gene-Phum_PHUM060670	5.78	20.89	6.03	11.72	13.335	8.875	-0.608023	0.226264	0.988235	177.822	78.7656	0.693027	no	unbiased
gene-Phum_PHUM060680	4.72	7.53	5.29	6.13	6.125	5.71	-0.150851	0.591444	0.999144	37.5156	32.6041	0.535022	no	unbiased
gene-Phum_PHUM060690	906.59	1094.8	998.93	1240.85	1000.7	1119.89	0.0992166	0.643932	0.999144	1.00139e+06	1.25415e+06	0.443968	no	unbiased
gene-Phum_PHUM060700	15.61	21.12	18	22.53	18.365	20.265	0.0847105	0.724171	0.999144	337.273	410.67	0.450934	no	unbiased
gene-Phum_PHUM060810	80.92	80.38	77.87	101.1	80.65	89.485	0.077918	0.755288	0.999144	6504.42	8007.57	0.44821	no	unbiased
gene-Phum_PHUM060920	3.28	9.53	4.28	7.49	6.405	5.885	-0.150437	0.732355	0.999144	41.024	34.6332	0.542235	no	unbiased
gene-Phum_PHUM060940	1.97	3.06	3	3.82	2.515	3.41	0.389098	0.306256	0.999144	6.32522	11.6281	0.352315	no	unbiased
gene-Phum_PHUM061060	1.51	1.42	1.2	1.07	1.465	1.135	-0.438336	0.186168	0.964188	2.14622	1.28822	0.624911	no	unbiased
gene-Phum_PHUM061080	30.24	33.37	23.87	29.51	31.805	26.69	-0.31964	0.179535	0.954751	1011.56	712.356	0.58678	no	unbiased
gene-Phum_PHUM061090	11.34	16.01	10.49	12.8	13.675	11.645	-0.286577	0.281657	0.998413	187.006	135.606	0.579662	no	unbiased
gene-Phum_PHUM061100	252.39	127.42	284.15	324.97	189.905	304.56	0.579763	0.0990114	0.85979	36063.9	92756.8	0.279954	no	unbiased
gene-Phum_PHUM061110	4.92	5.38	6.16	6.83	5.15	6.495	0.268748	0.267443	0.998413	26.5225	42.185	0.38602	no	unbiased
gene-Phum_PHUM061120	23.75	38.73	24.45	26.07	31.24	25.26	-0.355038	0.244694	0.995596	975.938	638.068	0.604668	no	unbiased
gene-Phum_PHUM061230	110.4	113.6	103.07	108.46	112	105.765	-0.151563	0.479932	0.999144	12544	11186.2	0.528608	no	unbiased
gene-Phum_PHUM061240	106.58	116.91	112.53	118.2	111.745	115.365	-0.019933	0.921256	0.999144	12486.9	13309.1	0.484065	no	unbiased
gene-Phum_PHUM061250	2.77	3.28	3.12	3.1	3.025	3.11	-0.0214998	0.949277	0.999144	9.15062	9.6721	0.486148	no	unbiased
gene-Phum_PHUM061260	5.03	3.54	5.59	5.37	4.285	5.48	0.268946	0.386947	0.999144	18.3612	30.0304	0.37943	no	unbiased
gene-Phum_PHUM061370	13.81	14.66	16.75	23.2	14.235	19.975	0.419616	0.120705	0.896299	202.635	399.001	0.336807	no	unbiased
gene-Phum_PHUM061380	23.71	22.83	17.11	17.06	23.27	17.085	-0.517469	0.0275934	0.532894	541.493	291.897	0.649747	no	unbiased
gene-Phum_PHUM061490	23.76	16.41	23	22.77	20.085	22.885	0.101386	0.712421	0.999144	403.407	523.723	0.435114	no	unbiased
gene-Phum_PHUM061500	12.92	13.86	14.9	14.1	13.39	14.5	0.0483147	0.855351	0.999144	179.292	210.25	0.460264	no	unbiased
gene-Phum_PHUM061510	9.78	14.66	12.77	15.97	12.22	14.37	0.181098	0.527229	0.999144	149.328	206.497	0.419668	no	unbiased
gene-Phum_PHUM061520	6.49	7.73	8.34	6.94	7.11	7.64	0.0433218	0.864573	0.999144	50.5521	58.3696	0.464114	no	unbiased
gene-Phum_PHUM061530	63.83	63.48	76.24	76.94	63.655	76.59	0.196706	0.35617	0.999144	4051.96	5866.03	0.408547	no	unbiased
gene-Phum_PHUM062540	19.45	10.96	23.7	19.57	15.205	21.635	0.414928	0.219214	0.980944	231.192	468.073	0.330621	no	unbiased
gene-Phum_PHUM062650	242.79	571.92	393.31	554.98	407.355	474.145	0.184209	0.594837	0.999144	165938	224813	0.424664	no	unbiased
gene-Phum_PHUM062660	22.28	20.55	27.56	27.71	21.415	27.635	0.294464	0.217588	0.979935	458.602	763.693	0.375198	no	unbiased
gene-Phum_PHUM062670	22.51	25.2	29.39	21.9	23.855	25.645	0.0405925	0.901098	0.999144	569.061	657.666	0.463886	no	unbiased
gene-Phum_PHUM062680	2.67	4.85	3.05	2.19	3.76	2.62	-0.566425	0.310118	0.999144	14.1376	6.8644	0.673155	no	unbiased
gene-Phum_PHUM062980	10.33	15.04	11.67	11.6	12.685	11.635	-0.177184	0.47757	0.999144	160.909	135.373	0.543094	no	unbiased
gene-Phum_PHUM062990	5.49	11.09	11.87	16.08	8.29	13.975	0.708505	0.189007	0.967373	68.7241	195.301	0.260294	no	unbiased
gene-Phum_PHUM063410	3.65	4.22	3.72	3.62	3.935	3.67	-0.164145	0.573586	0.999144	15.4842	13.4689	0.534803	no	unbiased
gene-Phum_PHUM063420	2.79	3.51	3.35	3.53	3.15	3.44	0.0681133	0.819696	0.999144	9.9225	11.8336	0.456079	no	unbiased
gene-Phum_PHUM063440	6.17	8.03	6.77	7.53	7.1	7.15	-0.0479498	0.87544	0.999144	50.41	51.1225	0.496491	no	unbiased
gene-Phum_PHUM063450	23.25	27.96	29.73	25.45	25.605	27.59	0.0479962	0.830966	0.999144	655.616	761.208	0.462736	no	unbiased
gene-Phum_PHUM063460	7.49	7.31	7.95	7.46	7.4	7.705	-0.0127931	0.957029	0.999144	54.76	59.367	0.479816	no	unbiased
gene-Phum_PHUM063470	2121.93	2392.13	2660.3	4059.46	2257.03	3359.88	0.50538	0.0433966	0.648121	5.09418e+06	1.12888e+07	0.310944	no	unbiased
gene-Phum_PHUM063480	0.27	0.3	0.92	0.7	0.285	0.81	1.45348	0.110956	0.880516	0.081225	0.6561	0.110162	no	unbiased
gene-Phum_PHUM063600	2.02	2.26	2.08	3.37	2.14	2.725	0.288714	0.567764	0.999144	4.5796	7.42563	0.381467	no	unbiased
gene-Phum_PHUM063910	10.83	11.14	13.41	16.68	10.985	15.045	0.384007	0.132782	0.915917	120.67	226.352	0.347731	no	unbiased
gene-Phum_PHUM064120	457.39	478.63	522.69	598.04	468.01	560.365	0.190705	0.355059	0.999144	219033	314009	0.410912	no	unbiased
gene-Phum_PHUM064130	269.74	208.53	280.73	374.34	239.135	327.535	0.370068	0.193966	0.969672	57185.5	107279	0.347707	no	unbiased
gene-Phum_PHUM064140	1.12	2.89	1.48	1.27	2.005	1.375	-0.56945	0.24033	0.990587	4.02003	1.89062	0.680132	no	unbiased
gene-Phum_PHUM064260	74.91	146.29	87.62	86.94	110.6	87.28	-0.380582	0.188725	0.967373	12232.4	7617.8	0.616235	no	unbiased
gene-Phum_PHUM064370	14.07	13.34	16.72	17.66	13.705	17.19	0.254092	0.279467	0.998413	187.827	295.496	0.388616	no	unbiased
gene-Phum_PHUM064480	1.25	1.31	0.94	0.95	1.28	0.945	-0.510314	0.364552	0.999144	1.6384	0.893025	0.647224	no	unbiased
gene-Phum_PHUM064490	3.46	3.58	3.38	2.89	3.52	3.135	-0.235716	0.448234	0.999144	12.3904	9.82822	0.557658	no	unbiased
gene-Phum_PHUM064890	0.15	0.07	0.25	0.23	0.11	0.24	1.03346	0.350742	0.999144	0.0121	0.0576	0.173601	no	unbiased
gene-Phum_PHUM064900	0.24	0.26	0.55	0.41	0.25	0.48	0.883829	0.14969	0.936918	0.0625	0.2304	0.213383	no	unbiased
gene-Phum_PHUM064910	13.34	11.52	14.73	14.39	12.43	14.56	0.152431	0.543544	0.999144	154.505	211.994	0.42157	no	unbiased
gene-Phum_PHUM065120	15.99	11.23	15.77	17.86	13.61	16.815	0.220576	0.539625	0.999144	185.232	282.744	0.395815	no	unbiased
gene-Phum_PHUM065240	6.58	4.85	5.58	4.86	5.715	5.22	-0.212427	0.688137	0.999144	32.6612	27.2484	0.545175	no	unbiased
gene-Phum_PHUM065350	6.18	3.34	5.41	6.54	4.76	5.975	0.231173	0.567332	0.999144	22.6576	35.7006	0.38825	no	unbiased
gene-Phum_PHUM065370	1.86	0.58	2.25	1.83	1.22	2.04	0.625579	0.318146	0.999144	1.4884	4.1616	0.263434	no	unbiased
gene-Phum_PHUM065480	0.89	1.05	0.82	1.03	0.97	0.925	-0.133788	0.81789	0.999144	0.9409	0.855625	0.523733	no	unbiased
gene-Phum_PHUM065490	4.1	4.3	6.05	5.33	4.2	5.69	0.37098	0.111836	0.882409	17.64	32.3761	0.352686	no	unbiased
gene-Phum_PHUM065500	421.75	290.72	467.73	504.88	356.235	486.305	0.361168	0.194957	0.97061	126903	236493	0.349215	no	unbiased
gene-Phum_PHUM065510	22.53	24.42	22.33	23.46	23.475	22.895	-0.102339	0.697258	0.999144	551.076	524.181	0.512506	no	unbiased
gene-Phum_PHUM065520	1.14	1.16	0.76	0.89	1.15	0.825	-0.550795	0.101601	0.863115	1.3225	0.680625	0.660218	no	unbiased
gene-Phum_PHUM065530	8.28	4.87	10.62	9.37	6.575	9.995	0.512939	0.161054	0.936918	43.2306	99.9	0.302036	no	unbiased
gene-Phum_PHUM065540	0.6	0.7	0.52	0.58	0.65	0.55	-0.298742	0.565888	0.999144	0.4225	0.3025	0.582759	no	unbiased
gene-Phum_PHUM065560	7.05	8.02	7.86	7.15	7.535	7.505	-0.0692663	0.770819	0.999144	56.7762	56.325	0.501995	no	unbiased
gene-Phum_PHUM065570	17	27.23	16.31	21.1	22.115	18.705	-0.29204	0.2945	0.998413	489.073	349.877	0.582959	no	unbiased
gene-Phum_PHUM065580	25.15	14.17	26.02	22.35	19.66	24.185	0.204672	0.535799	0.999144	386.516	584.914	0.397883	no	unbiased
gene-Phum_PHUM065590	7.54	3.43	11.03	6.39	5.485	8.71	0.574688	0.498037	0.999144	30.0852	75.8641	0.283959	no	unbiased
gene-Phum_PHUM065800	257.61	374.89	288.23	268.27	316.25	278.25	-0.236033	0.298589	0.999144	100014	77423.1	0.563659	no	unbiased
gene-Phum_PHUM065810	54.74	100.96	54.05	72.93	77.85	63.49	-0.338393	0.254636	0.996627	6060.62	4030.98	0.600561	no	unbiased
gene-Phum_PHUM065820	4.49	5.75	5.63	5.84	5.12	5.735	0.105973	0.641672	0.999144	26.2144	32.8902	0.443525	no	unbiased
gene-Phum_PHUM065830	1.17	2.37	1.86	2.08	1.77	1.97	0.113112	0.790811	0.999144	3.1329	3.8809	0.446677	no	unbiased
gene-Phum_PHUM065930	7.35	10.58	15.54	19.42	8.965	17.48	0.908311	0.00370729	0.180103	80.3712	305.55	0.208258	no	unbiased
gene-Phum_PHUM065940	2.4	3.93	2.95	2.65	3.165	2.8	-0.224608	0.663608	0.999144	10.0172	7.84	0.560962	no	unbiased
gene-Phum_PHUM066540	79.72	62.54	68.39	73.05	71.13	70.72	-0.0904011	0.717939	0.999144	5059.48	5001.32	0.50289	no	unbiased
gene-Phum_PHUM066550	1.07	0.72	1.18	1.25	0.895	1.215	0.354421	0.583308	0.999144	0.801025	1.47622	0.351751	no	unbiased
gene-Phum_PHUM066570	10.59	9.55	10.51	12.81	10.07	11.66	0.135442	0.599947	0.999144	101.405	135.956	0.427219	no	unbiased
gene-Phum_PHUM066580	101.12	129.53	102.16	150.31	115.325	126.235	0.0684824	0.78705	0.999144	13299.9	15935.3	0.454927	no	unbiased
gene-Phum_PHUM066590	9.49	12.05	15.05	15.37	10.77	15.21	0.438425	0.0488634	0.674375	115.993	231.344	0.333949	no	unbiased
gene-Phum_PHUM066600	1.79	3.83	1.43	2.59	2.81	2.01	-0.524047	0.551413	0.999144	7.8961	4.0401	0.661525	no	unbiased
gene-Phum_PHUM066610	7.08	8.93	7.19	6.16	8.005	6.675	-0.319679	0.18967	0.967373	64.08	44.5556	0.589862	no	unbiased
gene-Phum_PHUM066620	0.22	0.19	0.17	0.32	0.205	0.245	0.17828	0.864338	0.999144	0.042025	0.060025	0.411808	no	unbiased
gene-Phum_PHUM066640	39.46	44.87	38.05	48.66	42.165	43.355	-0.0257166	0.910478	0.999144	1777.89	1879.66	0.486088	no	unbiased
gene-Phum_PHUM066650	13.08	11.03	14.07	13.94	12.055	14.005	0.138669	0.591423	0.999144	145.323	196.14	0.425589	no	unbiased
gene-Phum_PHUM066660	16.73	14.92	19.67	18.86	15.825	19.265	0.210578	0.610942	0.999144	250.431	371.14	0.4029	no	unbiased
gene-Phum_PHUM066670	44.62	21.03	57.34	43.54	32.825	50.44	0.518981	0.156992	0.936918	1077.48	2544.19	0.297509	no	unbiased
gene-Phum_PHUM066790	7.72	3.15	8.72	4.95	5.435	6.835	0.22754	0.665265	0.999144	29.5392	46.7172	0.387367	no	unbiased
gene-Phum_PHUM067000	0.15	0.12	0.11	0.09	0.135	0.1	-0.568322	0.573319	0.999144	0.018225	0.01	0.645704	no	unbiased
gene-Phum_PHUM067010	0.6	0.44	0.46	0.63	0.52	0.545	-0.00980204	0.990574	0.999144	0.2704	0.297025	0.476539	no	unbiased
gene-Phum_PHUM067020	1.2	1.02	1.51	1.17	1.11	1.34	0.19491	0.59604	0.999144	1.2321	1.7956	0.406943	no	unbiased
gene-Phum_PHUM067030	21.36	39.83	23.59	27.79	30.595	25.69	-0.294936	0.319587	0.999144	936.054	659.976	0.586489	no	unbiased
gene-Phum_PHUM067350	9.11	13.59	10.78	11.76	11.35	11.27	-0.0627357	0.818057	0.999144	128.822	127.013	0.503537	no	unbiased
gene-Phum_PHUM067360	173.01	211.73	155.63	180.17	192.37	167.9	-0.257934	0.239115	0.989346	37006.2	28190.4	0.567609	no	unbiased
gene-Phum_PHUM067370	14.55	13.62	13.93	14.86	14.085	14.395	-0.0418736	0.857654	0.999144	198.387	207.216	0.489116	no	unbiased
gene-Phum_PHUM067380	13.32	11.23	16.25	13.09	12.275	14.67	0.181533	0.499148	0.999144	150.676	215.209	0.411812	no	unbiased
gene-Phum_PHUM067390	70.52	60.87	72.53	64.45	65.695	68.49	-0.015329	0.948567	0.999144	4315.83	4690.88	0.47918	no	unbiased
gene-Phum_PHUM067600	89.39	132.37	104.92	95.24	110.88	100.08	-0.198199	0.398938	0.999144	12294.4	10016	0.551061	no	unbiased
gene-Phum_PHUM067610	15.38	21.66	16.76	17.82	18.52	17.29	-0.153753	0.532145	0.999144	342.99	298.944	0.534307	no	unbiased
gene-Phum_PHUM067620	3.79	5.12	5.67	7.56	4.455	6.615	0.513146	0.0829378	0.826855	19.847	43.7582	0.312034	no	unbiased
gene-Phum_PHUM067630	9.3	9.02	11	11.76	9.16	11.38	0.241442	0.363224	0.999144	83.9056	129.504	0.393166	no	unbiased
gene-Phum_PHUM067640	3.45	12.97	1.95	2.72	8.21	2.335	-1.82901	0.0140866	0.385269	67.4041	5.45223	0.925165	no	unbiased
gene-Phum_PHUM067840	8.83	17.31	9.19	7.31	13.07	8.25	-0.704791	0.0902843	0.835187	170.825	68.0625	0.715085	no	unbiased
gene-Phum_PHUM067850	7.43	6.74	7.71	7.87	7.085	7.79	0.0619008	0.793163	0.999144	50.1972	60.6841	0.452711	no	unbiased
gene-Phum_PHUM067960	17.49	14.07	16.44	14.78	15.78	15.61	-0.0948324	0.710972	0.999144	249.008	243.672	0.505416	no	unbiased
gene-Phum_PHUM068070	65.4	117.29	59.13	73.78	91.345	66.455	-0.504045	0.0984737	0.859383	8343.91	4416.27	0.653902	no	unbiased
gene-Phum_PHUM068980	4.22	2.48	4.87	3.94	3.35	4.405	0.304603	0.381679	0.999144	11.2225	19.404	0.366431	no	unbiased
gene-Phum_PHUM068990	20.33	13.87	18.72	17.07	17.1	17.895	-0.0204898	0.948224	0.999144	292.41	320.231	0.477294	no	unbiased
gene-Phum_PHUM069610	11.92	11.8	9.59	11.43	11.86	10.51	-0.24293	0.667717	0.999144	140.66	110.46	0.56013	no	unbiased
gene-Phum_PHUM070520	5.69	13.02	6.4	7.88	9.355	7.14	-0.424022	0.249587	0.996047	87.516	50.9796	0.631905	no	unbiased
gene-Phum_PHUM070940	2.52	4.24	3.93	2.76	3.38	3.345	-0.0664539	0.914286	0.999144	11.4244	11.189	0.505204	no	unbiased
gene-Phum_PHUM071260	4.96	3.83	5.15	5.2	4.395	5.175	0.1556	0.600474	0.999144	19.316	26.7806	0.419033	no	unbiased
gene-Phum_PHUM071280	27.2	22.44	28.28	24	24.82	26.14	-0.00229248	0.99294	0.999144	616.032	683.3	0.474115	no	unbiased
gene-Phum_PHUM071390	35.78	38.48	42.74	34.77	37.13	38.755	-0.00272754	0.990475	0.999144	1378.64	1501.95	0.478596	no	unbiased
gene-Phum_PHUM071400	28.05	73.78	30.93	42.52	50.915	36.725	-0.501702	0.209412	0.976334	2592.34	1348.73	0.657776	no	unbiased
gene-Phum_PHUM071410	10.34	19.15	9.15	8.57	14.745	8.86	-0.779264	0.0651777	0.756431	217.415	78.4996	0.734722	no	unbiased
gene-Phum_PHUM071420	22.78	30.39	19.53	20.13	26.585	19.83	-0.480279	0.148438	0.936549	706.762	393.229	0.642516	no	unbiased
gene-Phum_PHUM073030	5.96	8.78	8.11	7.37	7.37	7.74	0.0186345	0.95067	0.999144	54.3169	59.9076	0.475528	no	unbiased
gene-Phum_PHUM073040	4.24	4.53	4.08	4.47	4.385	4.275	-0.102673	0.679201	0.999144	19.2282	18.2756	0.5127	no	unbiased
gene-Phum_PHUM073050	4.16	5.11	3.57	3.83	4.635	3.7	-0.387857	0.201294	0.974306	21.4832	13.69	0.610783	no	unbiased
gene-Phum_PHUM073060	3.11	4.16	2.72	2.76	3.635	2.74	-0.465345	0.160051	0.936918	13.2132	7.5076	0.637679	no	unbiased
gene-Phum_PHUM073070	10.73	7.83	14.91	16.17	9.28	15.54	0.660215	0.0262811	0.521131	86.1184	241.492	0.262869	no	unbiased
gene-Phum_PHUM073190	20.73	27.7	27.39	31.07	24.215	29.23	0.213891	0.405147	0.999144	586.366	854.393	0.406984	no	unbiased
gene-Phum_PHUM073200	11.62	1.31	1.8	2.15	6.465	1.975	-1.85735	0.169823	0.948787	41.7962	3.90062	0.914641	no	unbiased
gene-Phum_PHUM073310	51.62	68.92	55.7	60.36	60.27	58.03	-0.111715	0.613813	0.999144	3632.47	3367.48	0.518928	no	unbiased
gene-Phum_PHUM073920	41.86	37.82	30.08	27.26	39.84	28.67	-0.548586	0.0194176	0.453104	1587.23	821.969	0.65882	no	unbiased
gene-Phum_PHUM073930	87.79	174.47	93.24	120.09	131.13	106.665	-0.338778	0.278186	0.998413	17195.1	11377.4	0.601805	no	unbiased
gene-Phum_PHUM073940	9.36	11.9	13.45	12.23	10.63	12.84	0.214926	0.345431	0.999144	112.997	164.866	0.406665	no	unbiased
gene-Phum_PHUM074050	200.87	478.59	167.31	313.59	339.73	240.45	-0.53536	0.152837	0.936918	115416	57816.2	0.666251	no	unbiased
gene-Phum_PHUM074060	8.74	22.04	9.19	8.75	15.39	8.97	-0.807647	0.0404948	0.632852	236.852	80.4609	0.74643	no	unbiased
gene-Phum_PHUM074070	2.73	3.49	2.98	3.65	3.11	3.315	0.031338	0.903232	0.999144	9.6721	10.9892	0.468126	no	unbiased
gene-Phum_PHUM074080	4.73	4.64	4.06	3.82	4.685	3.94	-0.320655	0.192483	0.967373	21.9492	15.5236	0.585737	no	unbiased
gene-Phum_PHUM074090	0.78	1.76	1.12	1.23	1.27	1.175	-0.144319	0.722583	0.999144	1.6129	1.38062	0.538796	no	unbiased
gene-Phum_PHUM074100	4.52	1.52	4.77	3.11	3.02	3.94	0.274168	0.671988	0.999144	9.1204	15.5236	0.370086	no	unbiased
gene-Phum_PHUM074510	3.27	2.89	3.48	3.34	3.08	3.41	0.0709934	0.848012	0.999144	9.4864	11.6281	0.449284	no	unbiased
gene-Phum_PHUM074520	0.7	1.25	0.75	0.84	0.975	0.795	-0.336518	0.522679	0.999144	0.950625	0.632025	0.600654	no	unbiased
gene-Phum_PHUM074530	5.96	6.61	6.25	8.71	6.285	7.48	0.185637	0.551773	0.999144	39.5012	55.9504	0.413835	no	unbiased
gene-Phum_PHUM074540	7.94	9.82	4.43	4.36	8.88	4.395	-1.07523	3.0168e-05	0.0054917	78.8544	19.316	0.80324	no	unbiased
gene-Phum_PHUM074550	41.85	60.5	38.96	48.02	51.175	43.49	-0.289169	0.255137	0.996627	2618.88	1891.38	0.580649	no	unbiased
gene-Phum_PHUM074950	10.09	11	11.32	11.99	10.545	11.655	0.0790952	0.718246	0.999144	111.197	135.839	0.450125	no	unbiased
gene-Phum_PHUM074960	6.07	6.09	5.9	6.5	6.08	6.2	-0.0411834	0.883235	0.999144	36.9664	38.44	0.490229	no	unbiased
gene-Phum_PHUM074970	1.29	1.25	1.86	1.74	1.27	1.8	0.434538	0.207008	0.976334	1.6129	3.24	0.332358	no	unbiased
gene-Phum_PHUM074980	5.85	6.12	5.16	5.66	5.985	5.41	-0.212038	0.49742	0.999144	35.8202	29.2681	0.550333	no	unbiased
gene-Phum_PHUM074990	69.84	232.41	66.96	103.38	151.125	85.17	-0.850174	0.0615691	0.734736	22838.8	7253.93	0.758947	no	unbiased
gene-Phum_PHUM075000	3.8	6.96	3.42	4.24	5.38	3.83	-0.53349	0.191476	0.967373	28.9444	14.6689	0.66366	no	unbiased
gene-Phum_PHUM075010	1.77	2.52	3.13	4.58	2.145	3.855	0.790293	0.138244	0.924037	4.60102	14.861	0.23641	no	unbiased
gene-Phum_PHUM075020	16.64	20.16	15.62	19.14	18.4	17.38	-0.144876	0.532549	0.999144	338.56	302.064	0.528484	no	unbiased
gene-Phum_PHUM075130	9.61	15.44	9.62	10.91	12.525	10.265	-0.335942	0.242945	0.994865	156.876	105.37	0.598201	no	unbiased
gene-Phum_PHUM075240	3.16	4.52	3.37	3.35	3.84	3.36	-0.245864	0.376529	0.999144	14.7456	11.2896	0.566372	no	unbiased
gene-Phum_PHUM075250	1.12	1.16	1.02	0.69	1.14	0.855	-0.489006	0.475455	0.999144	1.2996	0.731025	0.64	no	unbiased
gene-Phum_PHUM075460	9.06	17.66	10.39	15.72	13.36	13.055	-0.0762847	0.863026	0.999144	178.49	170.433	0.511545	no	unbiased
gene-Phum_PHUM075470	9.69	9.8	12.85	12.58	9.745	12.715	0.315493	0.340968	0.999144	94.965	161.671	0.370037	no	unbiased
gene-Phum_PHUM075480	842.67	735.13	1083.18	1216.16	788.9	1149.67	0.465737	0.0419711	0.642721	622363	1.32174e+06	0.320129	no	unbiased
gene-Phum_PHUM075590	20.13	31.42	21.05	24.23	25.775	22.64	-0.237312	0.357485	0.999144	664.351	512.57	0.564482	no	unbiased
gene-Phum_PHUM075600	7.07	11.44	7.73	8.09	9.255	7.91	-0.276105	0.353344	0.999144	85.655	62.5681	0.577879	no	unbiased
gene-Phum_PHUM075610	50.69	34.42	41.05	45.37	42.555	43.21	-0.0665573	0.81638	0.999144	1810.93	1867.1	0.492363	no	unbiased
gene-Phum_PHUM075720	54.58	62.25	66.79	71.45	58.415	69.12	0.178498	0.412482	0.999144	3412.31	4777.57	0.41665	no	unbiased
gene-Phum_PHUM075730	54.14	80.82	55.6	62.68	67.48	59.14	-0.242565	0.310737	0.999144	4553.55	3497.54	0.565582	no	unbiased
gene-Phum_PHUM075750	15.39	36.57	16.49	22.85	25.98	19.67	-0.435321	0.245108	0.996038	674.96	386.909	0.635634	no	unbiased
gene-Phum_PHUM075760	25.74	37.97	24.54	30.84	31.855	27.69	-0.255879	0.295766	0.999144	1014.74	766.736	0.569607	no	unbiased
gene-Phum_PHUM075870	23.57	27.65	26.1	27.91	25.61	27.005	0.0135424	0.951221	0.999144	655.872	729.27	0.473505	no	unbiased
gene-Phum_PHUM075880	8.41	12.13	9.66	12.44	10.27	11.05	0.050281	0.85221	0.999144	105.473	122.103	0.463464	no	unbiased
gene-Phum_PHUM075890	1.75	2.23	1.9	2.25	1.99	2.075	-0.00202813	0.994443	0.999144	3.9601	4.30563	0.479099	no	unbiased
gene-Phum_PHUM075900	48.28	66.46	52.12	46.47	57.37	49.295	-0.272891	0.248064	0.996047	3291.32	2430	0.575273	no	unbiased
gene-Phum_PHUM075910	384.09	437.09	375.5	358.06	410.59	366.78	-0.226133	0.290379	0.998413	168584	134528	0.556178	no	unbiased
gene-Phum_PHUM075920	36.57	57.19	45.9	46.84	46.88	46.37	-0.0651834	0.792699	0.999144	2197.73	2150.18	0.505469	no	unbiased
gene-Phum_PHUM075930	1.78	3.8	1.47	2.16	2.79	1.815	-0.657	0.122249	0.897503	7.7841	3.29422	0.702642	no	unbiased
gene-Phum_PHUM075940	12.34	14.44	13.25	16.71	13.39	14.98	0.097299	0.670693	0.999144	179.292	224.4	0.44413	no	unbiased
gene-Phum_PHUM075950	74.26	153.45	72.55	100.55	113.855	86.55	-0.435243	0.176398	0.954751	12963	7490.9	0.633766	no	unbiased
gene-Phum_PHUM075960	27.06	31.69	30.75	29.09	29.375	29.92	-0.035094	0.86375	0.999144	862.891	895.206	0.490809	no	unbiased
gene-Phum_PHUM075980	1.86	1.6	1.74	1.74	1.73	1.74	-0.0662007	0.880256	0.999144	2.9929	3.0276	0.497118	no	unbiased
gene-Phum_PHUM075990	42.82	46.25	45.78	51.34	44.535	48.56	0.0575223	0.780323	0.999144	1983.37	2358.07	0.456845	no	unbiased
gene-Phum_PHUM076200	24	20.7	24.56	23.69	22.35	24.125	0.0338926	0.886064	0.999144	499.522	582.016	0.461863	no	unbiased
gene-Phum_PHUM076310	18.49	28.81	23.21	27.82	23.65	25.515	0.0586324	0.833646	0.999144	559.322	651.015	0.462121	no	unbiased
gene-Phum_PHUM076420	17.8	25.03	19.57	25.83	21.415	22.7	0.0274843	0.912508	0.999144	458.602	515.29	0.470896	no	unbiased
gene-Phum_PHUM076530	21.33	23.73	24.24	28.45	22.53	26.345	0.159533	0.479715	0.999144	507.601	694.059	0.422416	no	unbiased
gene-Phum_PHUM076540	9.27	9.09	10.27	10.08	9.18	10.175	0.0783546	0.718376	0.999144	84.2724	103.531	0.448728	no	unbiased
gene-Phum_PHUM076550	23.86	40.89	34.51	36.6	32.375	35.555	0.0893735	0.748545	0.999144	1048.14	1264.16	0.453289	no	unbiased
gene-Phum_PHUM076560	3.48	4.02	3.96	3.69	3.75	3.825	-0.0345952	0.898883	0.999144	14.0625	14.6306	0.4901	no	unbiased
gene-Phum_PHUM076670	162.81	145.23	175.98	198.71	154.02	187.345	0.206128	0.36938	0.999144	23722.2	35098.1	0.403299	no	unbiased
gene-Phum_PHUM076680	1.8	0.68	2.25	1.1	1.24	1.675	0.332147	0.645703	0.999144	1.5376	2.80563	0.354023	no	unbiased
gene-Phum_PHUM076690	19.9	25.39	27.66	24.84	22.645	26.25	0.155694	0.490485	0.999144	512.796	689.062	0.426669	no	unbiased
gene-Phum_PHUM076810	51.14	43.43	52.52	50.28	47.285	51.4	0.0432496	0.853372	0.999144	2235.87	2641.96	0.458374	no	unbiased
gene-Phum_PHUM076820	7.28	7.95	8.33	10.07	7.615	9.2	0.206948	0.526969	0.999144	57.9882	84.64	0.406569	no	unbiased
gene-Phum_PHUM076930	15.72	21.94	14.9	14.23	18.83	14.565	-0.424452	0.0875894	0.835187	354.569	212.139	0.625664	no	unbiased
gene-Phum_PHUM076940	12.43	11.51	13.7	13.8	11.97	13.75	0.127013	0.585175	0.999144	143.281	189.062	0.431123	no	unbiased
gene-Phum_PHUM077520	232.55	272.91	266.18	245.47	252.73	255.825	-0.0440456	0.839578	0.999144	63872.5	65446.4	0.493914	no	unbiased
gene-Phum_PHUM077630	54.75	72.58	44.95	43.22	63.665	44.085	-0.587948	0.0602687	0.727514	4053.23	1943.49	0.675908	no	unbiased
gene-Phum_PHUM077850	0.2	0.3	0.46	0.34	0.25	0.4	0.614978	0.4013	0.999144	0.0625	0.16	0.280899	no	unbiased
gene-Phum_PHUM077870	18.07	21.81	20.7	20.77	19.94	20.735	-0.00486167	0.981864	0.999144	397.604	429.94	0.480462	no	unbiased
gene-Phum_PHUM077880	16.32	10.7	18.08	15.29	13.51	16.685	0.217064	0.493537	0.999144	182.52	278.389	0.396	no	unbiased
gene-Phum_PHUM077890	0.11	0.19	0.07	0.06	0.15	0.065	-1.3243	0.13257	0.915917	0.0225	0.004225	0.841908	no	unbiased
gene-Phum_PHUM077900	64.06	73.88	78.86	81.88	68.97	80.37	0.157141	0.451738	0.999144	4756.86	6459.34	0.424106	no	unbiased
gene-Phum_PHUM077910	8.68	10.62	9.26	9.8	9.65	9.53	-0.0792959	0.719974	0.999144	93.1225	90.8209	0.506256	no	unbiased
gene-Phum_PHUM077920	11.01	10.43	10.39	11.25	10.72	10.82	-0.0580826	0.870419	0.999144	114.918	117.072	0.495358	no	unbiased
gene-Phum_PHUM077930	12.25	22.42	12.84	18.08	17.335	15.46	-0.209956	0.518437	0.999144	300.502	239.012	0.556987	no	unbiased
gene-Phum_PHUM077940	2.99	4.27	3.54	3.8	3.63	3.67	-0.0380643	0.898704	0.999144	13.1769	13.4689	0.494521	no	unbiased
gene-Phum_PHUM077950	404.12	545.24	401.27	446.02	474.68	423.645	-0.220823	0.300744	0.999144	225321	179475	0.556629	no	unbiased
gene-Phum_PHUM077960	4.89	3.54	4.86	4.81	4.215	4.835	0.115239	0.704092	0.999144	17.7662	23.3772	0.431812	no	unbiased
gene-Phum_PHUM078070	5.51	6.3	6.42	5.99	5.905	6.205	0.00791725	0.975209	0.999144	34.869	38.502	0.475242	no	unbiased
gene-Phum_PHUM078780	1.37	0.92	1.99	1.81	1.145	1.9	0.646903	0.36396	0.999144	1.31103	3.61	0.266413	no	unbiased
gene-Phum_PHUM079790	129.9	575.99	165.28	225.01	352.945	195.145	-0.866457	0.321702	0.999144	124570	38081.6	0.765871	no	unbiased
gene-Phum_PHUM079800	3.63	3.94	2.89	2.79	3.785	2.84	-0.480329	0.186854	0.965473	14.3262	8.0656	0.639797	no	unbiased
gene-Phum_PHUM079810	1.48	1.55	1.32	1.13	1.515	1.225	-0.376031	0.526026	0.999144	2.29522	1.50063	0.604667	no	unbiased
gene-Phum_PHUM079820	2.99	7.59	3.25	4.68	5.29	3.965	-0.448429	0.366572	0.999144	27.9841	15.7212	0.64029	no	unbiased
gene-Phum_PHUM079830	10.24	9.44	14.32	15.92	9.84	15.12	0.545533	0.0355931	0.596193	96.8256	228.614	0.297522	no	unbiased
gene-Phum_PHUM079840	7.42	7.65	8.05	7.49	7.535	7.77	-0.0231291	0.92407	0.999144	56.7762	60.3729	0.484649	no	unbiased
gene-Phum_PHUM079850	46.47	52.31	58.68	58.35	49.39	58.515	0.180391	0.388671	0.999144	2439.37	3424.01	0.416035	no	unbiased
gene-Phum_PHUM079860	1.62	2.97	1.75	2.07	2.295	1.91	-0.305943	0.425809	0.999144	5.26703	3.6481	0.590797	no	unbiased
gene-Phum_PHUM079870	3.01	3.27	3.12	3.17	3.14	3.145	-0.0638671	0.772019	0.999144	9.8596	9.89103	0.499204	no	unbiased
gene-Phum_PHUM079880	13.84	14.53	13.06	12.32	14.185	12.69	-0.227644	0.286632	0.998413	201.214	161.036	0.555456	no	unbiased
gene-Phum_PHUM079890	3.84	3.38	3.22	3.12	3.61	3.17	-0.260975	0.534218	0.999144	13.0321	10.0489	0.564625	no	unbiased
gene-Phum_PHUM079900	1.73	1.62	1.36	1.42	1.675	1.39	-0.347008	0.440049	0.999144	2.80563	1.9321	0.592188	no	unbiased
gene-Phum_PHUM079910	2.07	1.05	2.41	0.9	1.56	1.655	-0.011883	0.990142	0.999144	2.4336	2.73902	0.470477	no	unbiased
gene-Phum_PHUM079920	2.98	3.98	3.43	3.78	3.48	3.605	-0.00562779	0.983795	0.999144	12.1104	12.996	0.482363	no	unbiased
gene-Phum_PHUM079930	10.01	9.51	9.93	9.53	9.76	9.73	-0.0762596	0.742404	0.999144	95.2576	94.6729	0.501539	no	unbiased
gene-Phum_PHUM079940	16.28	19.83	16.05	20.18	18.055	18.115	-0.0563673	0.855624	0.999144	325.983	328.153	0.498341	no	unbiased
gene-Phum_PHUM079950	8.41	6.67	8.02	8.16	7.54	8.09	0.0208703	0.948709	0.999144	56.8516	65.4481	0.464855	no	unbiased
gene-Phum_PHUM079960	27.79	31.32	26.93	28.45	29.555	27.69	-0.158511	0.447499	0.999144	873.498	766.736	0.532545	no	unbiased
gene-Phum_PHUM079970	6	3.78	6.94	6.16	4.89	6.55	0.333205	0.334247	0.999144	23.9121	42.9025	0.357887	no	unbiased
gene-Phum_PHUM079980	7.45	6.51	5.83	5.44	6.98	5.635	-0.3846	0.179283	0.954751	48.7204	31.7532	0.605421	no	unbiased
gene-Phum_PHUM080090	92.34	115.71	96.09	125.34	104.025	110.715	0.0282807	0.903903	0.999144	10821.2	12257.8	0.468876	no	unbiased
gene-Phum_PHUM080100	5.23	7.5	6.82	7.37	6.365	7.095	0.102266	0.725303	0.999144	40.5132	50.339	0.445924	no	unbiased
gene-Phum_PHUM080110	199.17	268.08	230.25	245.01	233.625	237.63	-0.0318964	0.880469	0.999144	54580.6	56468	0.491502	no	unbiased
gene-Phum_PHUM080120	77.35	110.71	82.23	79.52	94.03	80.875	-0.270166	0.239661	0.990276	8841.64	6540.77	0.574789	no	unbiased
gene-Phum_PHUM080130	1.26	1.6	2.47	1.87	1.43	2.17	0.536385	0.179911	0.954751	2.0449	4.7089	0.302778	no	unbiased
gene-Phum_PHUM080140	10.23	12.33	12.04	9.93	11.28	10.985	-0.0982669	0.705996	0.999144	127.238	120.67	0.513247	no	unbiased
gene-Phum_PHUM080340	60.6	78.93	66.47	86.94	69.765	76.705	0.077038	0.747592	0.999144	4867.16	5883.66	0.452724	no	unbiased
gene-Phum_PHUM080350	397.79	345.29	392.56	332	371.54	362.28	-0.111216	0.646533	0.999144	138042	131247	0.512617	no	unbiased
gene-Phum_PHUM080360	1.38	2.09	2.11	2.55	1.735	2.33	0.369855	0.38573	0.999144	3.01023	5.4289	0.356699	no	unbiased
gene-Phum_PHUM080370	719.58	749.88	613.54	571.87	734.73	592.705	-0.377046	0.0692542	0.771456	539828	351299	0.605781	no	unbiased
gene-Phum_PHUM080380	36.76	20.82	40.62	34.7	28.79	37.66	0.293186	0.365145	0.999144	828.864	1418.28	0.368853	no	unbiased
gene-Phum_PHUM080390	15.46	9.71	17.04	12.57	12.585	14.805	0.145819	0.678531	0.999144	158.382	219.188	0.419478	no	unbiased
gene-Phum_PHUM080400	21.03	19.65	20.2	20.35	20.34	20.275	-0.077459	0.74233	0.999144	413.716	411.076	0.5016	no	unbiased
gene-Phum_PHUM080410	0.64	0.55	0.56	0.38	0.595	0.47	-0.430005	0.545289	0.999144	0.354025	0.2209	0.615776	no	unbiased
gene-Phum_PHUM080420	2.16	1.72	2.46	2.11	1.94	2.285	0.160499	0.568876	0.999144	3.7636	5.22122	0.418884	no	unbiased
gene-Phum_PHUM080430	9.5	10.84	9.33	11.25	10.17	10.29	-0.0479588	0.840157	0.999144	103.429	105.884	0.494135	no	unbiased
gene-Phum_PHUM080440	8.27	7.1	10.83	13.21	7.685	12.02	0.566129	0.0217107	0.47859	59.0592	144.48	0.290161	no	unbiased
gene-Phum_PHUM080450	20.67	19.06	20.71	20.56	19.865	20.635	-0.0183828	0.938769	0.999144	394.618	425.803	0.480995	no	unbiased
gene-Phum_PHUM080460	21.5	23.73	24.24	19.75	22.615	21.995	-0.103391	0.659012	0.999144	511.438	483.78	0.513896	no	unbiased
gene-Phum_PHUM080470	33.09	51.36	33.9	50.8	42.225	42.35	-0.0486833	0.86768	0.999144	1782.95	1793.52	0.498522	no	unbiased
gene-Phum_PHUM080480	9.3	12.01	10.88	11.43	10.655	11.155	0.00729251	0.973889	0.999144	113.529	124.434	0.477087	no	unbiased
gene-Phum_PHUM080490	14.23	17.7	13.1	11.86	15.965	12.48	-0.415141	0.106775	0.873379	254.881	155.75	0.620705	no	unbiased
gene-Phum_PHUM080500	11.96	11.96	12.25	11.97	11.96	12.11	-0.0514712	0.811354	0.999144	143.042	146.652	0.493768	no	unbiased
gene-Phum_PHUM080610	3.09	4.62	5.3	4.39	3.855	4.845	0.278332	0.390247	0.999144	14.861	23.474	0.387662	no	unbiased
gene-Phum_PHUM080720	18.31	19.23	19.18	17.8	18.77	18.49	-0.0882816	0.693719	0.999144	352.313	341.88	0.507514	no	unbiased
gene-Phum_PHUM080930	78.02	77.79	79.7	89	77.905	84.35	0.0437952	0.842545	0.999144	6069.19	7114.92	0.460341	no	unbiased
gene-Phum_PHUM080940	12.47	11.78	11.62	11.85	12.125	11.735	-0.119952	0.616488	0.999144	147.016	137.71	0.516341	no	unbiased
gene-Phum_PHUM081740	3.62	2.53	4.21	3.86	3.075	4.035	0.307474	0.317485	0.999144	9.45562	16.2812	0.367396	no	unbiased
gene-Phum_PHUM081750	10.95	15.02	13.98	15.19	12.985	14.585	0.111808	0.713379	0.999144	168.61	212.722	0.442161	no	unbiased
gene-Phum_PHUM081760	8.34	7.26	6.3	8.14	7.8	7.22	-0.186028	0.56383	0.999144	60.84	52.1284	0.538558	no	unbiased
gene-Phum_PHUM081770	2.09	2.8	2.51	2.7	2.445	2.605	0.0349325	0.921509	0.999144	5.97802	6.78603	0.468349	no	unbiased
gene-Phum_PHUM082680	7.3	8.63	9.19	8.59	7.965	8.89	0.0977379	0.660966	0.999144	63.4412	79.0321	0.445285	no	unbiased
gene-Phum_PHUM082690	31.33	36.23	32.59	34.09	33.78	33.34	-0.0822241	0.695144	0.999144	1141.09	1111.56	0.506555	no	unbiased
gene-Phum_PHUM082700	1.95	2.04	2	2.36	1.995	2.18	0.0625644	0.864256	0.999144	3.98002	4.7524	0.455775	no	unbiased
gene-Phum_PHUM082810	41.48	38.33	39.63	39.59	39.905	39.61	-0.0842196	0.716123	0.999144	1592.41	1568.95	0.50371	no	unbiased
gene-Phum_PHUM082820	104.58	104.01	107.84	126.55	104.295	117.195	0.0965699	0.658016	0.999144	10877.4	13734.7	0.441955	no	unbiased
gene-Phum_PHUM082930	3.72	4.59	4.04	4.28	4.155	4.16	-0.0593776	0.830432	0.999144	17.264	17.3056	0.499399	no	unbiased
gene-Phum_PHUM082940	658.42	1740.76	645.01	907.79	1199.59	776.4	-0.65747	0.0678092	0.764937	1.43902e+06	602797	0.704774	no	unbiased
gene-Phum_PHUM082950	24.21	14.54	27.74	30.21	19.375	28.975	0.486563	0.124582	0.905301	375.391	839.551	0.308978	no	unbiased
gene-Phum_PHUM082970	22.56	32.99	30.45	27.64	27.775	29.045	0.0123413	0.963397	0.999144	771.451	843.612	0.47766	no	unbiased
gene-Phum_PHUM082980	30.04	39	43.68	40.74	34.52	42.21	0.232665	0.342479	0.999144	1191.63	1781.68	0.400775	no	unbiased
gene-Phum_PHUM082990	124.67	183.61	131.04	134.58	154.14	132.81	-0.266834	0.250587	0.996047	23759.1	17638.5	0.573925	no	unbiased
gene-Phum_PHUM083000	116.95	297.84	134.17	156.19	207.395	145.18	-0.543893	0.115182	0.889901	43012.7	21077.2	0.67113	no	unbiased
gene-Phum_PHUM083230	3.19	1.98	3.76	3.74	2.585	3.75	0.443133	0.160615	0.936918	6.68222	14.0625	0.322117	no	unbiased
gene-Phum_PHUM083340	7.84	9.08	8.94	8.7	8.46	8.82	-0.00310876	0.990402	0.999144	71.5716	77.7924	0.479176	no	unbiased
gene-Phum_PHUM083350	15.53	20.98	18.34	18.27	18.255	18.305	-0.0518074	0.817612	0.999144	333.245	335.073	0.498632	no	unbiased
gene-Phum_PHUM083360	16.44	20.2	21.66	20.02	18.32	20.84	0.12653	0.552594	0.999144	335.622	434.306	0.435914	no	unbiased
gene-Phum_PHUM083370	0.76	0.55	0.55	0.66	0.655	0.605	-0.188705	0.763413	0.999144	0.429025	0.366025	0.53962	no	unbiased
gene-Phum_PHUM083480	12.01	12.81	13.37	11.12	12.41	12.245	-0.0852628	0.735166	0.999144	154.008	149.94	0.506692	no	unbiased
gene-Phum_PHUM083590	22.29	17.53	25.79	27.2	19.91	26.495	0.331527	0.242714	0.994865	396.408	701.985	0.360898	no	unbiased
gene-Phum_PHUM083600	18.27	19.47	15.18	15.96	18.87	15.57	-0.344242	0.157472	0.936918	356.077	242.425	0.594947	no	unbiased
gene-Phum_PHUM083610	3.31	3.96	3.52	4.37	3.635	3.945	0.0564861	0.854145	0.999144	13.2132	15.563	0.459171	no	unbiased
gene-Phum_PHUM083720	22.07	25.27	27.6	30.6	23.67	29.1	0.233516	0.304062	0.999144	560.269	846.81	0.398179	no	unbiased
gene-Phum_PHUM083830	17.35	11.2	23.82	21.49	14.275	22.655	0.583366	0.238415	0.989346	203.776	513.249	0.284196	no	unbiased
gene-Phum_PHUM084240	3.55	6.54	4.03	2.98	5.045	3.505	-0.56657	0.0841751	0.830638	25.452	12.285	0.674457	no	unbiased
gene-Phum_PHUM084750	13.08	10.01	11.83	11.29	11.545	11.56	-0.0796347	0.798716	0.999144	133.287	133.634	0.499351	no	unbiased
gene-Phum_PHUM084760	3.76	10.72	6.66	8.49	7.24	7.575	0.0383909	0.925986	0.999144	52.4176	57.3806	0.477399	no	unbiased
gene-Phum_PHUM084870	9.13	11.59	8.3	9.07	10.36	8.685	-0.31357	0.276984	0.998413	107.33	75.4292	0.587275	no	unbiased
gene-Phum_PHUM084880	212.74	177.41	294.06	294.23	195.075	294.145	0.514078	0.0296662	0.555638	38054.3	86521.3	0.305471	no	unbiased
gene-Phum_PHUM084890	39.34	47.1	39.99	45.29	43.22	42.64	-0.0819341	0.704085	0.999144	1867.97	1818.17	0.506755	no	unbiased
gene-Phum_PHUM084900	150.53	191.26	147.76	171.49	170.895	159.625	-0.158403	0.454193	0.999144	29205.1	25480.1	0.534058	no	unbiased
gene-Phum_PHUM084910	7.39	9.24	12.91	16.21	8.315	14.56	0.747496	0.00281181	0.145474	69.1392	211.994	0.245931	no	unbiased
gene-Phum_PHUM085020	4.65	7.17	6.76	6.57	5.91	6.665	0.123363	0.675847	0.999144	34.9281	44.4222	0.440176	no	unbiased
gene-Phum_PHUM085030	16.54	35.5	23.68	25.01	26.02	24.345	-0.132935	0.70566	0.999144	677.04	592.679	0.53322	no	unbiased
gene-Phum_PHUM085430	9.85	8.97	13.13	11.41	9.41	12.27	0.31001	0.232863	0.989163	88.5481	150.553	0.370338	no	unbiased
gene-Phum_PHUM085440	6.15	9.18	5.99	7.81	7.665	6.9	-0.204584	0.519655	0.999144	58.7522	47.61	0.552379	no	unbiased
gene-Phum_PHUM085450	9.95	9.87	10.13	10.19	9.91	10.16	-0.0340597	0.878866	0.999144	98.2081	103.226	0.487546	no	unbiased
gene-Phum_PHUM085560	63.81	77.36	94.99	95.59	70.585	95.29	0.372172	0.0666912	0.764073	4982.24	9080.18	0.354295	no	unbiased
gene-Phum_PHUM085570	0.56	0.75	0.56	0.72	0.655	0.64	-0.0871038	0.880352	0.999144	0.429025	0.4096	0.511581	no	unbiased
gene-Phum_PHUM085680	1.5	1.15	1.52	1.49	1.325	1.505	0.106168	0.783382	0.999144	1.75562	2.26503	0.436652	no	unbiased
gene-Phum_PHUM085690	15.89	30.99	18.43	17.41	23.44	17.92	-0.426797	0.169717	0.948787	549.434	321.126	0.631127	no	unbiased
gene-Phum_PHUM085700	20.53	50.13	21.63	22.66	35.33	22.145	-0.705359	0.0716853	0.777291	1248.21	490.401	0.717935	no	unbiased
gene-Phum_PHUM085710	1.53	1.86	1.56	0.93	1.695	1.245	-0.5072	0.303215	0.999144	2.87303	1.55002	0.649557	no	unbiased
gene-Phum_PHUM085720	22.91	45.99	24.85	25.45	34.45	25.15	-0.493961	0.166835	0.947425	1186.8	632.523	0.652331	no	unbiased
gene-Phum_PHUM085730	5.09	5.44	6.78	6.76	5.265	6.77	0.295236	0.443832	0.999144	27.7202	45.8329	0.376874	no	unbiased
gene-Phum_PHUM086040	3.61	5.03	8.61	8.27	4.32	8.44	0.910334	0.0332478	0.586762	18.6624	71.2336	0.2076	no	unbiased
gene-Phum_PHUM086180	5.14	3.72	4.85	4.07	4.43	4.46	-0.0732831	0.856561	0.999144	19.6249	19.8916	0.496625	no	unbiased
gene-Phum_PHUM086190	2.78	2.01	3.14	4.42	2.395	3.78	0.574377	0.13265	0.915917	5.73602	14.2884	0.286451	no	unbiased
gene-Phum_PHUM086400	8.73	8.65	7.57	7.28	8.69	7.425	-0.297268	0.311947	0.999144	75.5161	55.1306	0.578018	no	unbiased
gene-Phum_PHUM086410	9.24	7.32	11.98	11.3	8.28	11.64	0.4115	0.109872	0.879516	68.5584	135.49	0.335992	no	unbiased
gene-Phum_PHUM086420	253.47	429.91	263.65	304.71	341.69	284.18	-0.312509	0.22765	0.988235	116752	80758.3	0.591119	no	unbiased
gene-Phum_PHUM086430	61.98	59.37	63.42	56.53	60.675	59.975	-0.0875023	0.69359	0.999144	3681.46	3597	0.505802	no	unbiased
gene-Phum_PHUM086540	1593.11	1669.71	1954.22	2391.34	1631.41	2172.78	0.343887	0.11733	0.892931	2.6615e+06	4.72097e+06	0.360516	no	unbiased
gene-Phum_PHUM086650	47.52	43.65	51.98	56.49	45.585	54.235	0.176038	0.429843	0.999144	2077.99	2941.44	0.41399	no	unbiased
gene-Phum_PHUM086660	0.99	0.89	1.03	1.18	0.94	1.105	0.158393	0.73507	0.999144	0.8836	1.22103	0.419837	no	unbiased
gene-Phum_PHUM086670	5.89	18.8	7.05	5.64	12.345	6.345	-0.980175	0.0483595	0.674375	152.399	40.259	0.791034	no	unbiased
gene-Phum_PHUM086680	2.48	5.97	3.43	4.33	4.225	3.88	-0.156934	0.692629	0.999144	17.8506	15.0544	0.542489	no	unbiased
gene-Phum_PHUM086690	9.24	7.5	9.84	9.11	8.37	9.475	0.10002	0.695539	0.999144	70.0569	89.7756	0.438314	no	unbiased
gene-Phum_PHUM086700	91.83	67.28	99.3	111.59	79.555	105.445	0.32138	0.24207	0.993962	6329	11118.6	0.362742	no	unbiased
gene-Phum_PHUM086710	17.27	18.1	21.1	18.93	17.685	20.015	0.112239	0.600475	0.999144	312.759	400.6	0.438431	no	unbiased
gene-Phum_PHUM086820	13.47	8.76	14.89	13.89	11.115	14.39	0.28511	0.438456	0.999144	123.543	207.072	0.373677	no	unbiased
gene-Phum_PHUM086830	7.95	6.03	8.22	7.55	6.99	7.885	0.091943	0.793362	0.999144	48.8601	62.1732	0.440049	no	unbiased
gene-Phum_PHUM086840	83.9	98.6	89.21	96.6	91.25	92.905	-0.0369659	0.858243	0.999144	8326.56	8631.34	0.491014	no	unbiased
gene-Phum_PHUM086850	2.04	1.97	2.2	2.49	2.005	2.345	0.156006	0.587099	0.999144	4.02003	5.49902	0.422314	no	unbiased
gene-Phum_PHUM086870	90.09	72.28	94.06	91.64	81.185	92.85	0.11401	0.655167	0.999144	6591	8621.12	0.433273	no	unbiased
gene-Phum_PHUM086880	0.8	0.82	0.77	0.71	0.81	0.74	-0.188315	0.772894	0.999144	0.6561	0.5476	0.545069	no	unbiased
gene-Phum_PHUM086890	48.19	50.08	58.35	49.56	49.135	53.955	0.0686005	0.763167	0.999144	2414.25	2911.14	0.453347	no	unbiased
gene-Phum_PHUM086900	110.67	150.9	111.65	131.15	130.785	121.4	-0.164222	0.459828	0.999144	17104.7	14738	0.537163	no	unbiased
gene-Phum_PHUM086910	113.09	81.6	105.92	106.13	97.345	106.025	0.0383201	0.889084	0.999144	9476.05	11241.3	0.457397	no	unbiased
gene-Phum_PHUM086920	2.57	2.66	2.6	4.2	2.615	3.4	0.310374	0.473158	0.999144	6.83823	11.56	0.371679	no	unbiased
gene-Phum_PHUM086930	7.15	7.5	7.47	9.11	7.325	8.29	0.109984	0.749083	0.999144	53.6556	68.7241	0.438436	no	unbiased
gene-Phum_PHUM086940	24.84	29.61	26.41	23.7	27.225	25.055	-0.181006	0.48808	0.999144	741.201	627.753	0.541436	no	unbiased
gene-Phum_PHUM086950	18.39	32.37	20.31	27.44	25.38	23.875	-0.136589	0.780068	0.999144	644.144	570.016	0.530527	no	unbiased
gene-Phum_PHUM087070	33.86	22.22	39.03	38.62	28.04	38.825	0.38067	0.208667	0.976334	786.242	1507.38	0.342795	no	unbiased
gene-Phum_PHUM087080	34.52	44.4	39.08	36.61	39.46	37.845	-0.118221	0.612972	0.999144	1557.09	1432.24	0.520882	no	unbiased
gene-Phum_PHUM087090	688.62	776.35	855.46	691.56	732.485	773.51	0.0167568	0.939802	0.999144	536534	598318	0.472779	no	unbiased
gene-Phum_PHUM087100	53.5	71.22	60.22	62.5	62.36	61.36	-0.0799261	0.703564	0.999144	3888.77	3765.05	0.508082	no	unbiased
gene-Phum_PHUM087110	2.67	4.83	2.53	3.3	3.75	2.915	-0.407601	0.348215	0.999144	14.0625	8.49723	0.623345	no	unbiased
gene-Phum_PHUM087120	79.84	109.26	98.19	113.85	94.55	106.02	0.108638	0.627679	0.999144	8939.7	11240.2	0.442999	no	unbiased
gene-Phum_PHUM087130	396.19	507.55	401.33	544.48	451.87	472.905	0.00453067	0.98484	0.999144	204186	223639	0.477266	no	unbiased
gene-Phum_PHUM087140	7.12	6.6	4.53	8.86	6.86	6.695	-0.114584	0.735182	0.999144	47.0596	44.823	0.512171	no	unbiased
gene-Phum_PHUM087150	5.94	6.37	4.94	10.32	6.155	7.63	0.237211	0.494542	0.999144	37.884	58.2169	0.394211	no	unbiased
gene-Phum_PHUM087170	23.22	36.85	15.36	13.85	30.035	14.605	-1.0884	3.92551e-05	0.0065403	902.101	213.306	0.808764	no	unbiased
gene-Phum_PHUM087180	7.28	10.43	8.3	7.7	8.855	8	-0.200216	0.45196	0.999144	78.411	64	0.550597	no	unbiased
gene-Phum_PHUM087190	23.53	16.4	30.69	24.56	19.965	27.625	0.384192	0.193741	0.969672	398.601	763.141	0.343107	no	unbiased
gene-Phum_PHUM087300	157.06	246.1	178.51	164.9	201.58	171.705	-0.2793	0.249483	0.996047	40634.5	29482.6	0.579523	no	unbiased
gene-Phum_PHUM087310	15.65	10.56	19.36	17.65	13.105	18.505	0.415736	0.405928	0.999144	171.741	342.435	0.334012	no	unbiased
gene-Phum_PHUM087330	25.9	24.89	29.56	27.77	25.395	28.665	0.103715	0.639286	0.999144	644.906	821.682	0.439732	no	unbiased
gene-Phum_PHUM087540	100.6	106.02	139.4	117.28	103.31	128.34	0.247447	0.257803	0.998413	10673	16471.2	0.393196	no	unbiased
gene-Phum_PHUM087550	24.35	36.65	26.79	24.35	30.5	25.57	-0.304515	0.222759	0.985779	930.25	653.825	0.587251	no	unbiased
gene-Phum_PHUM087560	1.4	1.29	1.68	1.8	1.345	1.74	0.305728	0.36629	0.999144	1.80903	3.0276	0.374026	no	unbiased
gene-Phum_PHUM087570	10.96	12.69	13.22	12.65	11.825	12.935	0.066413	0.766907	0.999144	139.831	167.314	0.45526	no	unbiased
gene-Phum_PHUM087580	2.52	2.73	2.67	1.73	2.625	2.2	-0.320257	0.535663	0.999144	6.89062	4.84	0.587405	no	unbiased
gene-Phum_PHUM087590	60.72	59.09	62.43	60.7	59.905	61.565	-0.031236	0.883937	0.999144	3588.61	3790.25	0.486337	no	unbiased
gene-Phum_PHUM087600	14.96	17.71	15.56	16.47	16.335	16.015	-0.0910886	0.674699	0.999144	266.832	256.48	0.509891	no	unbiased
gene-Phum_PHUM087710	13.74	17	17.37	16.52	15.37	16.945	0.0813942	0.718901	0.999144	236.237	287.133	0.451377	no	unbiased
gene-Phum_PHUM087820	10.92	18.22	15.3	15.19	14.57	15.245	0.019012	0.944842	0.999144	212.285	232.41	0.477372	no	unbiased
gene-Phum_PHUM087830	20.71	33.2	25.71	28.55	26.955	27.13	-0.039839	0.880572	0.999144	726.572	736.037	0.496764	no	unbiased
gene-Phum_PHUM087840	6.2	6.51	24.08	38.88	6.355	31.48	2.23761	9.41711e-15	1.54284e-11	40.386	990.99	0.0391574	yes	HH_biased
gene-Phum_PHUM087850	36.98	54.69	35.39	42.86	45.835	39.125	-0.281448	0.254167	0.996627	2100.85	1530.77	0.578489	no	unbiased
gene-Phum_PHUM088060	12.53	18.45	12.77	13.1	15.49	12.935	-0.312626	0.265479	0.998413	239.94	167.314	0.589165	no	unbiased
gene-Phum_PHUM088070	5.86	9.55	6.16	7.93	7.705	7.045	-0.177572	0.596417	0.999144	59.367	49.632	0.544656	no	unbiased
gene-Phum_PHUM088080	2.76	2.1	3.29	4.17	2.43	3.73	0.536968	0.144936	0.932584	5.9049	13.9129	0.297959	no	unbiased
gene-Phum_PHUM088390	11.4	15.3	10.62	16.87	13.35	13.745	-0.0154559	0.969187	0.999144	178.222	188.925	0.485425	no	unbiased
gene-Phum_PHUM088400	1.75	1.62	1.1	2.03	1.685	1.565	-0.177826	0.824926	0.999144	2.83922	2.44923	0.536873	no	unbiased
gene-Phum_PHUM088410	8.86	7.2	9.88	9.66	8.03	9.77	0.204407	0.446755	0.999144	64.4809	95.4529	0.403172	no	unbiased
gene-Phum_PHUM088420	379.63	1087.01	384.36	754.96	733.32	569.66	-0.394402	0.335413	0.999144	537758	324513	0.623654	no	unbiased
gene-Phum_PHUM088740	2.53	1.49	1.7	2.65	2.01	2.175	0.0187403	0.966657	0.999144	4.0401	4.73062	0.460635	no	unbiased
gene-Phum_PHUM088950	6.1	12.34	6.49	8.56	9.22	7.525	-0.333445	0.400919	0.999144	85.0084	56.6256	0.600198	no	unbiased
gene-Phum_PHUM089060	19.04	15.92	18.41	19.19	17.48	18.8	0.0272669	0.918276	0.999144	305.55	353.44	0.463664	no	unbiased
gene-Phum_PHUM089270	15.13	27.59	17.79	22.37	21.36	20.08	-0.133249	0.651399	0.999144	456.25	403.206	0.530859	no	unbiased
gene-Phum_PHUM089280	11.25	9.78	12.77	11.67	10.515	12.22	0.141651	0.560729	0.999144	110.565	149.328	0.425425	no	unbiased
gene-Phum_PHUM089290	10.15	10.04	12.26	10.47	10.095	11.365	0.101944	0.681299	0.999144	101.909	129.163	0.441027	no	unbiased
gene-Phum_PHUM089400	44.08	42.47	38.64	45.34	43.275	41.99	-0.116404	0.610979	0.999144	1872.73	1763.16	0.515067	no	unbiased
gene-Phum_PHUM089410	4.8	4.76	5.03	4.2	4.78	4.615	-0.120437	0.759733	0.999144	22.8484	21.2982	0.517557	no	unbiased
gene-Phum_PHUM090330	2.92	4.59	2.21	2.56	3.755	2.385	-0.707498	0.0327969	0.581446	14.1	5.68823	0.712545	no	unbiased
gene-Phum_PHUM090350	9.4	8.45	2.86	3.03	8.925	2.945	-1.67594	9.37293e-12	7.67799e-09	79.6556	8.67303	0.90181	yes	BB_biased
gene-Phum_PHUM090360	0.3	0.44	0.42	0.43	0.37	0.425	0.142656	0.767026	0.999144	0.1369	0.180625	0.431147	no	unbiased
gene-Phum_PHUM090370	18.24	26.98	23.71	23.56	22.61	23.635	0.0122125	0.959585	0.999144	511.212	558.613	0.477846	no	unbiased
gene-Phum_PHUM090380	5.94	12.47	8.01	6.94	9.205	7.475	-0.339207	0.436796	0.999144	84.732	55.8756	0.602613	no	unbiased
gene-Phum_PHUM090390	12.14	10.46	11.18	11.17	11.3	11.175	-0.0923571	0.735521	0.999144	127.69	124.881	0.505562	no	unbiased
gene-Phum_PHUM090400	7.23	8.29	6.83	7.35	7.76	7.09	-0.194069	0.479625	0.999144	60.2176	50.2681	0.545026	no	unbiased
gene-Phum_PHUM090410	40.14	54.34	50.11	52.8	47.24	51.455	0.0673365	0.758697	0.999144	2231.62	2647.62	0.45737	no	unbiased
gene-Phum_PHUM090820	94.74	86.81	85.97	79.02	90.775	82.495	-0.211059	0.362933	0.999144	8240.1	6805.43	0.547678	no	unbiased
gene-Phum_PHUM091060	0.68	0.45	0.67	0.38	0.565	0.525	-0.19748	0.793211	0.999144	0.319225	0.275625	0.536648	no	unbiased
gene-Phum_PHUM091290	43.83	34.24	45.5	43.93	39.035	44.715	0.114865	0.648852	0.999144	1523.73	1999.43	0.43249	no	unbiased
gene-Phum_PHUM091300	0.17	0.05	0.33	0.54	0.11	0.435	1.85933	0.0218662	0.479787	0.0121	0.189225	0.0601018	no	unbiased
gene-Phum_PHUM091510	86.83	131.5	97.3	117.86	109.165	107.58	-0.0732831	0.76188	0.999144	11917	11573.5	0.507312	no	unbiased
gene-Phum_PHUM091620	30.75	41.14	36.92	40.04	35.945	38.48	0.0411122	0.863593	0.999144	1292.04	1480.71	0.465978	no	unbiased
gene-Phum_PHUM091630	193.75	274.93	248.13	304.14	234.34	276.135	0.181421	0.435131	0.999144	54915.2	76250.5	0.41867	no	unbiased
gene-Phum_PHUM091640	45.93	56.21	56	51.19	51.07	53.595	0.0101377	0.962287	0.999144	2608.14	2872.42	0.475889	no	unbiased
gene-Phum_PHUM091650	7.95	10.39	9.63	10.41	9.17	10.02	0.0703497	0.766996	0.999144	84.0889	100.4	0.455793	no	unbiased
gene-Phum_PHUM091660	11.72	5.54	10.14	9.7	8.63	9.92	0.0984119	0.788452	0.999144	74.4769	98.4064	0.430793	no	unbiased
gene-Phum_PHUM091870	2.28	2.85	1.92	2.91	2.565	2.415	-0.144071	0.70238	0.999144	6.57923	5.83223	0.530093	no	unbiased
gene-Phum_PHUM091880	3.28	3.13	2.99	4.49	3.205	3.74	0.1503	0.702309	0.999144	10.272	13.9876	0.423421	no	unbiased
gene-Phum_PHUM091990	52.96	39.68	51.41	52.55	46.32	51.98	0.0828832	0.754801	0.999144	2145.54	2701.92	0.442611	no	unbiased
gene-Phum_PHUM092100	55.53	54.33	69.33	71.36	54.93	70.345	0.286082	0.204702	0.976334	3017.3	4948.42	0.378786	no	unbiased
gene-Phum_PHUM092110	24.79	27.55	29.63	24.58	26.17	27.105	-0.0131692	0.960327	0.999144	684.869	734.681	0.482455	no	unbiased
gene-Phum_PHUM092120	11.54	9.42	13.6	12.59	10.48	13.095	0.24209	0.330624	0.999144	109.83	171.479	0.390426	no	unbiased
gene-Phum_PHUM092130	4.23	10.28	7.94	2.25	7.255	5.095	-0.541853	0.462062	0.999144	52.635	25.959	0.669708	no	unbiased
gene-Phum_PHUM092140	6.8	7.2	8.54	8.17	7	8.355	0.188409	0.472876	0.999144	49	69.806	0.412437	no	unbiased
gene-Phum_PHUM092540	7.86	8.47	6.55	7.05	8.165	6.8	-0.33019	0.189964	0.967373	66.6672	46.24	0.59046	no	unbiased
gene-Phum_PHUM092750	27.24	27.47	27.53	35.84	27.355	31.685	0.141243	0.595379	0.999144	748.296	1003.94	0.427052	no	unbiased
gene-Phum_PHUM092760	12.8	14.21	10.89	8.86	13.505	9.875	-0.51561	0.0422287	0.642721	182.385	97.5156	0.651606	no	unbiased
gene-Phum_PHUM092770	43.16	30.16	43.82	48.17	36.66	45.995	0.239851	0.389447	0.999144	1343.96	2115.54	0.388483	no	unbiased
gene-Phum_PHUM092780	7.32	10.87	6.95	5.37	9.095	6.16	-0.615753	0.0943823	0.84806	82.719	37.9456	0.685528	no	unbiased
gene-Phum_PHUM093490	1.18	1.08	0.61	0.9	1.13	0.755	-0.656192	0.316143	0.999144	1.2769	0.570025	0.691365	no	unbiased
gene-Phum_PHUM094210	19.45	82.42	18.93	37.34	50.935	28.135	-0.872245	0.0895662	0.835187	2594.37	791.578	0.766217	no	unbiased
gene-Phum_PHUM094520	37.4	46.58	47.93	56.07	41.99	52	0.247588	0.292789	0.998413	1763.16	2704	0.394694	no	unbiased
gene-Phum_PHUM094730	0.23	1.1	0.4	0.58	0.665	0.49	-0.444609	0.673921	0.999144	0.442225	0.2401	0.648115	no	unbiased
gene-Phum_PHUM094840	1.08	1.41	1.38	1.31	1.245	1.345	0.055289	0.937932	0.999144	1.55002	1.80903	0.461447	no	unbiased
gene-Phum_PHUM094950	0.8	1.22	0.71	1.1	1.01	0.905	-0.207525	0.767629	0.999144	1.0201	0.819025	0.554666	no	unbiased
gene-Phum_PHUM095250	14.29	16.64	13.85	20.59	15.465	17.22	0.0915573	0.803548	0.999144	239.166	296.528	0.44646	no	unbiased
gene-Phum_PHUM095260	79.17	158.56	90	116.81	118.865	103.405	-0.241621	0.442629	0.999144	14128.9	10692.6	0.56922	no	unbiased
gene-Phum_PHUM095270	1	1.31	1.26	1.31	1.155	1.285	0.096718	0.818839	0.999144	1.33403	1.65122	0.446872	no	unbiased
gene-Phum_PHUM095280	0.77	1.46	0.89	1.06	1.115	0.975	-0.231328	0.551348	0.999144	1.24323	0.950625	0.566686	no	unbiased
gene-Phum_PHUM095290	2.52	3.21	2.57	2.85	2.865	2.71	-0.139032	0.599873	0.999144	8.20823	7.3441	0.527781	no	unbiased
gene-Phum_PHUM095400	0.69	0.72	0.62	0.94	0.705	0.78	0.091381	0.888338	0.999144	0.497025	0.6084	0.449623	no	unbiased
gene-Phum_PHUM095410	21.23	16.7	21.1	18.56	18.965	19.83	-0.0151279	0.958357	0.999144	359.671	393.229	0.477714	no	unbiased
gene-Phum_PHUM095420	52.68	58	58.34	72.38	55.34	65.36	0.172818	0.436325	0.999144	3062.52	4271.93	0.417552	no	unbiased
gene-Phum_PHUM095630	31.56	22.9	30.17	33.43	27.23	31.8	0.138611	0.618062	0.999144	741.473	1011.24	0.423043	no	unbiased
gene-Phum_PHUM095740	1.03	1.8	1.09	0.98	1.415	1.035	-0.500408	0.284397	0.998413	2.00223	1.07123	0.651458	no	unbiased
gene-Phum_PHUM095870	1.84	1.64	2.37	2.82	1.74	2.595	0.500203	0.0698261	0.77426	3.0276	6.73402	0.310153	no	unbiased
gene-Phum_PHUM095890	7.22	4.45	8.24	6.69	5.835	7.465	0.266695	0.463801	0.999144	34.0472	55.7262	0.379257	no	unbiased
gene-Phum_PHUM095900	3.01	1.23	4.9	3.94	2.12	4.42	0.96023	0.0676851	0.764937	4.4944	19.5364	0.187027	no	unbiased
gene-Phum_PHUM097020	9.8	7.5	12.2	10.92	8.65	11.56	0.337487	0.230776	0.988318	74.8225	133.634	0.358936	no	unbiased
gene-Phum_PHUM097030	4.8	2.47	6.34	5.03	3.635	5.685	0.548557	0.151249	0.936918	13.2132	32.3192	0.290194	no	unbiased
gene-Phum_PHUM097070	6.23	5.32	4.68	4.57	5.775	4.625	-0.396741	0.129701	0.91264	33.3506	21.3906	0.609241	no	unbiased
gene-Phum_PHUM097080	2.35	0.28	0.14	0.11	1.315	0.125	-3.53128	0.00898237	0.302846	1.72923	0.015625	0.991045	no	unbiased
gene-Phum_PHUM097380	35.63	31.46	28.43	30.76	33.545	29.595	-0.257172	0.281805	0.998413	1125.27	875.864	0.562316	no	unbiased
gene-Phum_PHUM097400	15.43	23.51	15.64	22.28	19.47	18.96	-0.0915385	0.753183	0.999144	379.081	359.482	0.513269	no	unbiased
gene-Phum_PHUM097410	2.39	2.95	2.71	2.92	2.67	2.815	0.0147434	0.96241	0.999144	7.1289	7.92422	0.473583	no	unbiased
gene-Phum_PHUM097420	2.71	5.99	3.57	4.47	4.35	4.02	-0.151033	0.687895	0.999144	18.9225	16.1604	0.539365	no	unbiased
gene-Phum_PHUM097430	1.66	3.25	2.2	2.57	2.455	2.385	-0.0834968	0.819864	0.999144	6.02703	5.68823	0.51446	no	unbiased
gene-Phum_PHUM097440	9.19	12.18	9.84	11.89	10.685	10.865	-0.0337852	0.910557	0.999144	114.169	118.048	0.491648	no	unbiased
gene-Phum_PHUM097450	5.14	16.9	7.28	10.51	11.02	8.895	-0.33222	0.519707	0.999144	121.44	79.121	0.605502	no	unbiased
gene-Phum_PHUM097460	12.52	14.94	14.65	19.09	13.73	16.87	0.234185	0.3459	0.999144	188.513	284.597	0.398455	no	unbiased
gene-Phum_PHUM097470	1.69	1.27	1.9	1.82	1.48	1.86	0.247511	0.526202	0.999144	2.1904	3.4596	0.387681	no	unbiased
gene-Phum_PHUM097480	28.07	29.64	26.4	29.72	28.855	28.06	-0.108634	0.62635	0.999144	832.611	787.364	0.513965	no	unbiased
gene-Phum_PHUM097590	3.73	5.94	3.68	4.41	4.835	4.045	-0.308433	0.330053	0.999144	23.3772	16.362	0.588265	no	unbiased
gene-Phum_PHUM097800	38.97	34.2	35.46	31.87	36.585	33.665	-0.194954	0.426517	0.999144	1338.46	1133.33	0.541494	no	unbiased
gene-Phum_PHUM097910	15.78	12.84	15	16.91	14.31	15.955	0.0783714	0.793819	0.999144	204.776	254.562	0.445807	no	unbiased
gene-Phum_PHUM097920	1.4	2.48	1.47	1.45	1.94	1.46	-0.455297	0.317481	0.999144	3.7636	2.1316	0.638418	no	unbiased
gene-Phum_PHUM097930	10.53	17.71	13.07	10.84	14.12	11.955	-0.286069	0.375733	0.999144	199.374	142.922	0.582461	no	unbiased
gene-Phum_PHUM097940	47.19	57.04	60.19	61.33	52.115	60.76	0.160333	0.436164	0.999144	2715.97	3691.78	0.423857	no	unbiased
gene-Phum_PHUM097950	89.33	147.84	92.63	102.76	118.585	97.695	-0.326842	0.194891	0.97061	14062.4	9544.31	0.595695	no	unbiased
gene-Phum_PHUM097960	45.64	81.65	83.02	104.6	63.645	93.81	0.514471	0.0713366	0.777291	4050.69	8800.32	0.315204	no	unbiased
gene-Phum_PHUM097980	22.15	39.74	25.78	31.01	30.945	28.395	-0.168358	0.55703	0.999144	957.593	806.276	0.542893	no	unbiased
gene-Phum_PHUM098090	35.12	37.92	32.82	34.99	36.52	33.905	-0.173917	0.415189	0.999144	1333.71	1149.55	0.537081	no	unbiased
gene-Phum_PHUM098200	31.54	22.17	36.28	36.51	26.855	36.395	0.352458	0.205986	0.976334	721.191	1324.6	0.352525	no	unbiased
gene-Phum_PHUM098310	27.5	53.91	39.18	35.51	40.705	37.345	-0.162777	0.593576	0.999144	1656.9	1394.65	0.54297	no	unbiased
gene-Phum_PHUM098420	69.68	89.72	54.61	65.49	79.7	60.05	-0.467985	0.0439083	0.651009	6352.09	3606	0.637882	no	unbiased
gene-Phum_PHUM098430	137.38	156.87	143.29	173.76	147.125	158.525	0.0425203	0.852353	0.999144	21645.8	25130.2	0.462754	no	unbiased
gene-Phum_PHUM098440	2.41	11.73	3.01	2.54	7.07	2.775	-1.36447	0.0998701	0.861161	49.9849	7.70062	0.866507	no	unbiased
gene-Phum_PHUM098450	1.48	1.96	1.22	1.66	1.72	1.44	-0.315777	0.668243	0.999144	2.9584	2.0736	0.587917	no	unbiased
gene-Phum_PHUM098460	9321.52	8089.02	9288.92	7464.03	8705.27	8376.48	-0.129795	0.597161	0.999144	7.57817e+07	7.01653e+07	0.519241	no	unbiased
gene-Phum_PHUM098580	5.92	4.8	6.94	6.91	5.36	6.925	0.290531	0.442679	0.999144	28.7296	47.9556	0.374643	no	unbiased
gene-Phum_PHUM098590	87.22	136.21	71.96	91.45	111.715	81.705	-0.502523	0.0464206	0.662965	12480.2	6675.71	0.651507	no	unbiased
gene-Phum_PHUM098700	11.43	7.5	13.78	14.78	9.465	14.28	0.507255	0.182251	0.958282	89.5862	203.918	0.305229	no	unbiased
gene-Phum_PHUM098900	285.46	509.69	127.54	138.68	397.575	133.11	-1.62219	6.95556e-10	4.02195e-07	158066	17718.3	0.899204	yes	BB_biased
gene-Phum_PHUM098910	5.38	12.81	0.22	0.14	9.095	0.18	-5.697	1.55191e-29	7.62763e-26	82.719	0.0324	0.999608	yes	BB_biased
gene-Phum_PHUM098920	10.3	12.38	11.59	11.77	11.34	11.68	-0.019161	0.933025	0.999144	128.596	136.422	0.485233	no	unbiased
gene-Phum_PHUM098930	62.25	54.12	61.8	61.36	58.185	61.58	0.00551874	0.98161	0.999144	3385.49	3792.1	0.471676	no	unbiased
gene-Phum_PHUM099240	6.8	6.76	5.55	5.55	6.78	5.55	-0.357998	0.155443	0.936918	45.9684	30.8025	0.598774	no	unbiased
gene-Phum_PHUM099650	325.94	545.48	351.79	322.97	435.71	337.38	-0.413759	0.102405	0.863115	189843	113825	0.625166	no	unbiased
gene-Phum_PHUM099760	5.49	3.82	8.05	11.02	4.655	9.535	0.947656	0.00531679	0.221458	21.669	90.9162	0.192468	no	unbiased
gene-Phum_PHUM099770	0.36	0.29	0.43	0.43	0.325	0.43	0.333403	0.636286	0.999144	0.105625	0.1849	0.363566	no	unbiased
gene-Phum_PHUM099980	124.95	120.46	158.99	162.03	122.705	160.51	0.315652	0.134641	0.917904	15056.5	25763.5	0.368852	no	unbiased
gene-Phum_PHUM099990	140.26	198.56	180.18	160.33	169.41	170.255	-0.0452116	0.844484	0.999144	28699.7	28986.8	0.497512	no	unbiased
gene-Phum_PHUM100000	0.77	1.02	0.61	0.74	0.895	0.675	-0.468365	0.233971	0.989346	0.801025	0.455625	0.637429	no	unbiased
gene-Phum_PHUM101310	1.59	1.64	1.25	1.31	1.615	1.28	-0.400033	0.387266	0.999144	2.60823	1.6384	0.614188	no	unbiased
gene-Phum_PHUM101420	1.42	3.3	1.08	0.74	2.36	0.91	-1.41445	0.0118005	0.354736	5.5696	0.8281	0.870563	no	unbiased
gene-Phum_PHUM101530	2.37	3.22	2.47	2.55	2.795	2.51	-0.210675	0.524903	0.999144	7.81203	6.3001	0.553568	no	unbiased
gene-Phum_PHUM101540	8.57	25.03	14.75	17.7	16.8	16.225	-0.0754722	0.856351	0.999144	282.24	263.251	0.517406	no	unbiased
gene-Phum_PHUM101550	17.64	21.73	20.59	24.45	19.685	22.52	0.132785	0.584699	0.999144	387.499	507.15	0.43313	no	unbiased
gene-Phum_PHUM101560	6.94	5.69	6.87	6.6	6.315	6.735	0.0156302	0.971575	0.999144	39.8792	45.3602	0.467849	no	unbiased
gene-Phum_PHUM101570	10.54	26.46	12.13	17.53	18.5	14.83	-0.351676	0.390827	0.999144	342.25	219.929	0.608792	no	unbiased
gene-Phum_PHUM101680	243.41	193.46	258.7	296.46	218.435	277.58	0.263576	0.288093	0.998413	47713.8	77050.7	0.382431	no	unbiased
gene-Phum_PHUM101910	7.34	14.09	9.49	8.24	10.715	8.865	-0.313289	0.336284	0.999144	114.811	78.5882	0.593648	no	unbiased
gene-Phum_PHUM101920	13.17	18.9	15.87	18.07	16.035	16.97	0.0277145	0.906244	0.999144	257.121	287.981	0.471694	no	unbiased
gene-Phum_PHUM101930	2.44	2.61	3.37	3.34	2.525	3.355	0.34418	0.210674	0.976334	6.37563	11.256	0.361601	no	unbiased
gene-Phum_PHUM102450	1.22	1.57	1.24	1.41	1.395	1.325	-0.131252	0.735612	0.999144	1.94602	1.75562	0.525718	no	unbiased
gene-Phum_PHUM102480	32	57.59	35.57	40.07	44.795	37.82	-0.288684	0.350609	0.999144	2006.59	1430.35	0.58383	no	unbiased
gene-Phum_PHUM102690	257.18	222	253.77	257.6	239.59	255.685	0.0169615	0.942435	0.999144	57403.4	65374.8	0.467537	no	unbiased
gene-Phum_PHUM102700	4	6.65	4.98	4.75	5.325	4.865	-0.180067	0.637013	0.999144	28.3556	23.6682	0.54505	no	unbiased
gene-Phum_PHUM102710	7.54	9.51	7.15	8.92	8.525	8.035	-0.146421	0.550902	0.999144	72.6756	64.5612	0.529563	no	unbiased
gene-Phum_PHUM102720	0.78	1.83	1.85	1.01	1.305	1.43	0.0947708	0.883007	0.999144	1.70303	2.0449	0.454391	no	unbiased
gene-Phum_PHUM102730	0.79	1.98	1.14	1.5	1.385	1.32	-0.107865	0.859405	0.999144	1.91823	1.7424	0.524016	no	unbiased
gene-Phum_PHUM102740	6.15	7.08	6.55	5.94	6.615	6.245	-0.146255	0.516189	0.999144	43.7582	39	0.528748	no	unbiased
gene-Phum_PHUM102750	4.4	3.9	4.19	4	4.15	4.095	-0.096526	0.736767	0.999144	17.2225	16.769	0.50667	no	unbiased
gene-Phum_PHUM102760	2.5	2.81	2.2	2.56	2.655	2.38	-0.223256	0.495097	0.999144	7.04903	5.6644	0.554455	no	unbiased
gene-Phum_PHUM102870	4.07	4.61	4.63	4.89	4.34	4.76	0.0677063	0.814253	0.999144	18.8356	22.6576	0.453944	no	unbiased
gene-Phum_PHUM102880	5303.81	3300.48	3818.46	3142.33	4302.15	3480.39	-0.395626	0.195443	0.97061	1.85085e+07	1.21131e+07	0.604425	no	unbiased
gene-Phum_PHUM103080	209.84	156.05	201.84	226.55	182.945	214.195	0.142497	0.584243	0.999144	33468.9	45879.5	0.421797	no	unbiased
gene-Phum_PHUM103090	7.97	6.88	10.43	13.33	7.425	11.88	0.599643	0.0207432	0.472004	55.1306	141.134	0.280899	no	unbiased
gene-Phum_PHUM103100	3.05	1.52	1.6	2.01	2.285	1.805	-0.443519	0.276405	0.998413	5.22122	3.25802	0.615765	no	unbiased
gene-Phum_PHUM103110	67.48	61.01	81.5	101.25	64.245	91.375	0.431486	0.0676648	0.764937	4127.42	8349.39	0.330807	no	unbiased
gene-Phum_PHUM103320	45.26	63.35	44.07	63.25	54.305	53.66	-0.0746866	0.769473	0.999144	2949.03	2879.4	0.505974	no	unbiased
gene-Phum_PHUM103430	63.89	216.57	74.38	58.68	140.23	66.53	-1.09086	0.00910267	0.303672	19664.5	4426.24	0.816268	no	unbiased
gene-Phum_PHUM103440	3.23	5.78	4.9	8.01	4.505	6.455	0.471437	0.183756	0.959831	20.295	41.667	0.32754	no	unbiased
gene-Phum_PHUM103450	4.76	4.7	6.04	6.06	4.73	6.05	0.284345	0.319628	0.999144	22.3729	36.6025	0.37936	no	unbiased
gene-Phum_PHUM103560	3.62	4.4	4.88	5.36	4.01	5.12	0.291424	0.376212	0.999144	16.0801	26.2144	0.380194	no	unbiased
gene-Phum_PHUM103570	16.84	22.94	15.94	13.86	19.89	14.9	-0.471556	0.065705	0.759858	395.612	222.01	0.640541	no	unbiased
gene-Phum_PHUM103590	22.67	17.12	26.3	24.34	19.895	25.32	0.265411	0.311329	0.999144	395.811	641.102	0.38172	no	unbiased
gene-Phum_PHUM103700	35.39	42.29	62.5	90.89	38.84	76.695	0.916925	0.000531038	0.049311	1508.55	5882.12	0.204115	no	unbiased
gene-Phum_PHUM103810	6.46	9.55	5.88	5.65	8.005	5.765	-0.526506	0.0711346	0.777291	64.08	33.2352	0.658479	no	unbiased
gene-Phum_PHUM103920	124.19	126.22	130.25	140.87	125.205	135.56	0.0451082	0.841901	0.999144	15676.3	18376.5	0.460352	no	unbiased
gene-Phum_PHUM104030	5.58	8.14	6.14	6.99	6.86	6.565	-0.116216	0.671879	0.999144	47.0596	43.0992	0.521963	no	unbiased
gene-Phum_PHUM104040	6.45	8.35	4.98	5.09	7.4	5.035	-0.613395	0.0871179	0.835187	54.76	25.3512	0.68355	no	unbiased
gene-Phum_PHUM104060	52.71	62.88	56.68	73.22	57.795	64.95	0.104517	0.64981	0.999144	3340.26	4218.5	0.441906	no	unbiased
gene-Phum_PHUM104070	3.92	5.11	4.97	5.5	4.515	5.235	0.155998	0.532947	0.999144	20.3852	27.4052	0.426554	no	unbiased
gene-Phum_PHUM104080	120.71	189	130.82	125.28	154.855	128.05	-0.322539	0.181927	0.958282	23980.1	16396.8	0.593906	no	unbiased
gene-Phum_PHUM104090	0.28	0.2	0.27	0.26	0.24	0.265	0.0540112	0.930842	0.999144	0.0576	0.070225	0.450616	no	unbiased
gene-Phum_PHUM104410	0.24	0.28	0.39	0.41	0.26	0.4	0.565509	0.374697	0.999144	0.0676	0.16	0.297012	no	unbiased
gene-Phum_PHUM104920	4.52	2.71	5.65	6.15	3.615	5.9	0.613048	0.0538109	0.69963	13.0682	34.81	0.272947	no	unbiased
gene-Phum_PHUM104930	12.17	14.39	14.17	16.53	13.28	15.35	0.145976	0.544744	0.999144	176.358	235.623	0.428074	no	unbiased
gene-Phum_PHUM104940	24.65	60.58	22.92	30.62	42.615	26.77	-0.702894	0.0559307	0.710334	1816.04	716.633	0.717045	no	unbiased
gene-Phum_PHUM105060	2.67	3.2	2.84	3.14	2.935	2.99	-0.0363405	0.921081	0.999144	8.61422	8.9401	0.490718	no	unbiased
gene-Phum_PHUM105070	1.87	2.39	2.87	3.27	2.13	3.07	0.467627	0.229954	0.988318	4.5369	9.4249	0.324951	no	unbiased
gene-Phum_PHUM105080	0.65	0.61	0.58	0.56	0.63	0.57	-0.218812	0.664093	0.999144	0.3969	0.3249	0.549875	no	unbiased
gene-Phum_PHUM105090	40.8	43.61	40.08	43.46	42.205	41.77	-0.082166	0.706253	0.999144	1781.26	1744.73	0.50518	no	unbiased
gene-Phum_PHUM105200	5.54	5.9	5.45	6.03	5.72	5.74	-0.0635324	0.820001	0.999144	32.7184	32.9476	0.498255	no	unbiased
gene-Phum_PHUM105210	20.07	28.05	21.45	27.12	24.06	24.285	-0.0426155	0.866831	0.999144	578.884	589.761	0.495346	no	unbiased
gene-Phum_PHUM105220	132.32	173.4	188.19	203.66	152.86	195.925	0.300262	0.152543	0.936918	23366.2	38386.6	0.378383	no	unbiased
gene-Phum_PHUM105330	8.1	11.15	9.04	7.14	9.625	8.09	-0.307379	0.443907	0.999144	92.6406	65.4481	0.586004	no	unbiased
gene-Phum_PHUM105440	26.22	19.42	31.98	29.1	22.82	30.54	0.338017	0.24939	0.996047	520.752	932.692	0.358289	no	unbiased
gene-Phum_PHUM105540	1.02	1.55	0.94	0.83	1.285	0.885	-0.592997	0.235923	0.989346	1.65122	0.783225	0.678274	no	unbiased
gene-Phum_PHUM105550	171.38	217.89	221.96	273.45	194.635	247.705	0.287334	0.284494	0.998413	37882.8	61357.8	0.381727	no	unbiased
gene-Phum_PHUM105560	19.33	13.76	23.42	24.61	16.545	24.015	0.450903	0.0969965	0.856709	273.737	576.72	0.32187	no	unbiased
gene-Phum_PHUM105570	2.27	5.91	1.71	0.75	4.09	1.23	-1.77362	0.0168372	0.419011	16.7281	1.5129	0.91706	no	unbiased
gene-Phum_PHUM105680	7.02	6.8	7.95	6.96	6.91	7.455	0.0390716	0.873548	0.999144	47.7481	55.577	0.462115	no	unbiased
gene-Phum_PHUM105690	55.03	61.68	59.35	62.8	58.355	61.075	0.000777492	0.997025	0.999363	3405.31	3730.16	0.477237	no	unbiased
gene-Phum_PHUM105700	11.58	12.38	10.9	10.43	11.98	10.665	-0.234246	0.286366	0.998413	143.52	113.742	0.557875	no	unbiased
gene-Phum_PHUM105710	6.91	12.81	7.96	7.83	9.86	7.895	-0.363219	0.330514	0.999144	97.2196	62.331	0.609334	no	unbiased
gene-Phum_PHUM105720	57.22	68.64	58.19	55.88	62.93	57.035	-0.202775	0.339069	0.999144	3960.18	3252.99	0.549021	no	unbiased
gene-Phum_PHUM105730	2.13	1.57	1.45	0.98	1.85	1.215	-0.693508	0.270192	0.998413	3.4225	1.47622	0.698651	no	unbiased
gene-Phum_PHUM105740	0.84	1.57	1.32	1.06	1.205	1.19	-0.0601211	0.907834	0.999144	1.45202	1.4161	0.506263	no	unbiased
gene-Phum_PHUM105850	4.46	14.71	3.99	8.21	9.585	6.1	-0.675784	0.259649	0.998413	91.8722	37.21	0.711734	no	unbiased
gene-Phum_PHUM105860	7.27	11.03	9.53	9.43	9.15	9.48	-0.00138189	0.996626	0.999309	83.7225	89.8704	0.482292	no	unbiased
gene-Phum_PHUM105870	32.54	31.47	35.36	39.07	32.005	37.215	0.145935	0.539102	0.999144	1024.32	1384.96	0.425157	no	unbiased
gene-Phum_PHUM105880	1.77	1.68	0.92	1.11	1.725	1.015	-0.834684	0.117196	0.892931	2.97562	1.03022	0.74282	no	unbiased
gene-Phum_PHUM105890	3.09	3.8	3.99	4.43	3.445	4.21	0.227728	0.385387	0.999144	11.868	17.7241	0.401053	no	unbiased
gene-Phum_PHUM105900	37.75	39.89	37.69	48.86	38.82	43.275	0.0871481	0.704933	0.999144	1506.99	1872.73	0.445893	no	unbiased
gene-Phum_PHUM105910	3.55	0.95	3.67	3.53	2.25	3.6	0.568658	0.51117	0.999144	5.0625	12.96	0.280899	no	unbiased
gene-Phum_PHUM105920	5.31	9.52	3.97	6.05	7.415	5.01	-0.609869	0.168019	0.948787	54.9822	25.1001	0.686571	no	unbiased
gene-Phum_PHUM105930	63.08	69.91	73.62	78.22	66.495	75.92	0.125719	0.54369	0.999144	4421.59	5763.85	0.434109	no	unbiased
gene-Phum_PHUM105940	6.58	8.88	7.19	8.21	7.73	7.7	-0.0620082	0.810597	0.999144	59.7529	59.29	0.501944	no	unbiased
gene-Phum_PHUM105960	67.56	58.08	61.06	56.24	62.82	58.65	-0.175116	0.478654	0.999144	3946.35	3439.82	0.534289	no	unbiased
gene-Phum_PHUM105970	3.08	9	3.71	4.81	6.04	4.26	-0.529277	0.206549	0.976334	36.4816	18.1476	0.667804	no	unbiased
gene-Phum_PHUM105980	48.29	64.54	52.99	70.39	56.415	61.69	0.070417	0.777519	0.999144	3182.65	3805.66	0.455425	no	unbiased
gene-Phum_PHUM105990	33.02	29.05	37.73	33.5	31.035	35.615	0.123818	0.599504	0.999144	963.171	1268.43	0.431606	no	unbiased
gene-Phum_PHUM106000	10.27	10.6	15.95	17.72	10.435	16.835	0.621859	0.0262271	0.521131	108.889	283.417	0.277562	no	unbiased
gene-Phum_PHUM106010	1.13	1.12	2.28	1.57	1.125	1.925	0.708501	0.260117	0.998413	1.26562	3.70562	0.254589	no	unbiased
gene-Phum_PHUM106020	42.26	60.57	57.72	63.39	51.415	60.555	0.182059	0.426859	0.999144	2643.5	3666.91	0.418911	no	unbiased
gene-Phum_PHUM106030	921.94	1359.39	894	886.4	1140.66	890.2	-0.409254	0.0770157	0.801366	1.30112e+06	792456	0.621481	no	unbiased
gene-Phum_PHUM106040	36.96	46.5	45.22	46.02	41.73	45.62	0.0694219	0.742016	0.999144	1741.39	2081.18	0.455555	no	unbiased
gene-Phum_PHUM106050	30.22	31.81	33.29	35.74	31.015	34.515	0.0867718	0.716509	0.999144	961.93	1191.29	0.446741	no	unbiased
gene-Phum_PHUM106070	6.61	7.87	10.24	13.39	7.24	11.815	0.64251	0.0132724	0.377351	52.4176	139.594	0.272992	no	unbiased
gene-Phum_PHUM106080	3.9	6.55	7.95	7.88	5.225	7.915	0.55268	0.0663886	0.764073	27.3006	62.6472	0.303516	no	unbiased
gene-Phum_PHUM106290	6.53	8.37	7.09	10.07	7.45	8.58	0.143281	0.613901	0.999144	55.5025	73.6164	0.429856	no	unbiased
gene-Phum_PHUM106400	14.72	9.72	12.58	6.42	12.22	9.5	-0.447144	0.255331	0.996627	149.328	90.25	0.623297	no	unbiased
gene-Phum_PHUM106410	33.9	42.43	36.03	46.61	38.165	41.32	0.0535094	0.837993	0.999144	1456.57	1707.34	0.460369	no	unbiased
gene-Phum_PHUM106420	27.94	38.54	29.6	29.22	33.24	29.41	-0.23145	0.334063	0.999144	1104.9	864.948	0.560906	no	unbiased
gene-Phum_PHUM106430	3.83	4.33	5.36	5.41	4.08	5.385	0.337046	0.193055	0.968229	16.6464	28.9982	0.364696	no	unbiased
gene-Phum_PHUM106440	42.14	39.79	47.08	53.94	40.965	50.51	0.229078	0.350083	0.999144	1678.13	2551.26	0.396778	no	unbiased
gene-Phum_PHUM106450	0.29	0.7	0.69	0.46	0.495	0.575	0.172157	0.85919	0.999144	0.245025	0.330625	0.425649	no	unbiased
gene-Phum_PHUM106460	1.69	2.57	2.84	1.98	2.13	2.41	0.12387	0.789461	0.999144	4.5369	5.8081	0.43856	no	unbiased
gene-Phum_PHUM106570	52.6	53.64	56.28	61.99	53.12	59.135	0.0851514	0.698639	0.999144	2821.73	3496.95	0.44657	no	unbiased
gene-Phum_PHUM106580	8.45	10.68	11.7	9.37	9.565	10.535	0.0810101	0.759504	0.999144	91.4892	110.986	0.451853	no	unbiased
gene-Phum_PHUM106690	434.96	614.33	462.57	490.24	524.645	476.405	-0.193221	0.374974	0.999144	275252	226962	0.548078	no	unbiased
gene-Phum_PHUM106700	62.18	86.77	74.4	96.31	74.475	85.355	0.140014	0.55741	0.999144	5546.53	7285.48	0.432242	no	unbiased
gene-Phum_PHUM106810	6.64	6.77	7.04	8.09	6.705	7.565	0.10461	0.673247	0.999144	44.957	57.2292	0.439952	no	unbiased
gene-Phum_PHUM106820	3.48	3.92	3.9	3.9	3.7	3.9	0.0135223	0.951198	0.999144	13.69	15.21	0.473702	no	unbiased
gene-Phum_PHUM106830	11.46	13.71	15.58	15.82	12.585	15.7	0.257119	0.399714	0.999144	158.382	246.49	0.391191	no	unbiased
gene-Phum_PHUM106840	10.88	6.91	10.21	12.17	8.895	11.19	0.245807	0.635755	0.999144	79.121	125.216	0.387208	no	unbiased
gene-Phum_PHUM106860	10.14	15.01	15.1	10.19	12.575	12.645	-0.0431908	0.910023	0.999144	158.131	159.896	0.497224	no	unbiased
gene-Phum_PHUM106870	9.32	8.63	10.01	8.62	8.975	9.315	-0.0180921	0.938986	0.999144	80.5506	86.7692	0.481417	no	unbiased
gene-Phum_PHUM106890	6.26	11.17	7.42	7.78	8.715	7.6	-0.242537	0.485467	0.999144	75.9512	57.76	0.568024	no	unbiased
gene-Phum_PHUM106900	20.98	19.76	26.23	22.9	20.37	24.565	0.198849	0.396191	0.999144	414.937	603.439	0.40745	no	unbiased
gene-Phum_PHUM106910	268.26	271.6	300.12	284.36	269.93	292.24	0.0458822	0.827216	0.999144	72862.2	85404.2	0.460377	no	unbiased
gene-Phum_PHUM106920	43.7	47.64	45.63	56.43	45.67	51.03	0.0929422	0.706739	0.999144	2085.75	2604.06	0.444741	no	unbiased
gene-Phum_PHUM106930	94.41	97.72	92.07	92.87	96.065	92.47	-0.12331	0.550673	0.999144	9228.48	8550.7	0.519061	no	unbiased
gene-Phum_PHUM106940	1.25	2.07	1.15	1.95	1.66	1.55	-0.142974	0.771686	0.999144	2.7556	2.4025	0.534228	no	unbiased
gene-Phum_PHUM106950	4.06	3.99	5.54	4.98	4.025	5.26	0.317706	0.297117	0.999144	16.2006	27.6676	0.369302	no	unbiased
gene-Phum_PHUM107160	3.55	2.38	3.14	3.04	2.965	3.09	-0.0278957	0.930912	0.999144	8.79123	9.5481	0.479365	no	unbiased
gene-Phum_PHUM107180	13.85	15.43	18.01	16.28	14.64	17.145	0.163146	0.526455	0.999144	214.33	293.951	0.421676	no	unbiased
gene-Phum_PHUM107290	13.87	20.66	14.04	12.5	17.265	13.27	-0.431328	0.164015	0.94468	298.08	176.093	0.628632	no	unbiased
gene-Phum_PHUM108410	0.97	0.72	0.92	0.83	0.845	0.875	-0.0264897	0.946244	0.999144	0.714025	0.765625	0.482563	no	unbiased
gene-Phum_PHUM108720	49.38	43.15	21.34	10.89	46.265	16.115	-1.59264	2.91725e-06	0.000754648	2140.45	259.693	0.891801	yes	BB_biased
gene-Phum_PHUM108730	1.14	0.27	0.18	0.09	0.705	0.135	-2.55379	0.0195599	0.453104	0.497025	0.018225	0.964629	no	unbiased
gene-Phum_PHUM108740	8.2	6.02	4.58	2.71	7.11	3.645	-1.04379	0.00375596	0.180103	50.5521	13.286	0.791879	no	unbiased
gene-Phum_PHUM108960	4.06	11.17	3.25	3.97	7.615	3.61	-1.10617	0.0395534	0.628445	57.9882	13.0321	0.816502	no	unbiased
gene-Phum_PHUM108970	26.42	31.4	17.22	18.13	28.91	17.675	-0.771864	0.00143884	0.0942917	835.788	312.406	0.727916	no	unbiased
gene-Phum_PHUM109390	13.63	5.74	20.24	17.26	9.685	18.75	0.861519	0.293375	0.998413	93.7992	351.562	0.210614	no	unbiased
gene-Phum_PHUM109400	4.27	3.5	4.43	2.54	3.885	3.485	-0.236559	0.762409	0.999144	15.0932	12.1452	0.554115	no	unbiased
gene-Phum_PHUM109410	23.45	12.18	49.43	20.09	17.815	34.76	0.878722	0.227933	0.988235	317.374	1208.26	0.208028	no	unbiased
gene-Phum_PHUM109730	65.07	43.89	65.1	61.09	54.48	63.095	0.124256	0.662237	0.999144	2968.07	3980.98	0.427119	no	unbiased
gene-Phum_PHUM109840	666.73	1050.86	806.54	1016.63	858.795	911.585	0.0352137	0.888209	0.999144	737529	830987	0.470208	no	unbiased
gene-Phum_PHUM110750	1.9	1.46	1.62	1.61	1.68	1.615	-0.13701	0.784145	0.999144	2.8224	2.60823	0.519719	no	unbiased
gene-Phum_PHUM110860	11.9	14.51	13.57	16.31	13.205	14.94	0.116585	0.64994	0.999144	174.372	223.204	0.438588	no	unbiased
gene-Phum_PHUM111070	22.89	20.38	24.81	21.4	21.635	23.105	0.0208529	0.940444	0.999144	468.073	533.841	0.467179	no	unbiased
gene-Phum_PHUM111080	5.35	6.64	6.19	6.45	5.995	6.32	0.015619	0.950507	0.999144	35.94	39.9424	0.473628	no	unbiased
gene-Phum_PHUM111090	5.09	51.22	6.28	16.28	28.155	11.28	-1.31789	0.121463	0.896299	792.704	127.238	0.861689	no	unbiased
gene-Phum_PHUM111100	9.2	12.12	10.78	10.63	10.66	10.705	-0.0509599	0.830593	0.999144	113.636	114.597	0.497894	no	unbiased
gene-Phum_PHUM111110	4.67	7.69	4.73	5.28	6.18	5.005	-0.351784	0.224379	0.987857	38.1924	25.05	0.603905	no	unbiased
gene-Phum_PHUM111220	9.44	9.87	9	9.56	9.655	9.28	-0.125709	0.635163	0.999144	93.219	86.1184	0.519797	no	unbiased
gene-Phum_PHUM111230	3.15	1.61	2.7	2.7	2.38	2.7	0.0861738	0.840084	0.999144	5.6644	7.29	0.437257	no	unbiased
gene-Phum_PHUM111240	8.22	14.77	25.72	26.02	11.495	25.87	1.12159	0.01017	0.321949	132.135	669.257	0.164882	no	unbiased
gene-Phum_PHUM112880	2.76	8.29	3.87	4.48	5.525	4.175	-0.43043	0.400107	0.999144	30.5256	17.4306	0.636531	no	unbiased
gene-Phum_PHUM112890	2.59	2.33	2.4	2.6	2.46	2.5	-0.0502027	0.907686	0.999144	6.0516	6.25	0.491936	no	unbiased
gene-Phum_PHUM112900	1.47	2.52	1.79	1.69	1.995	1.74	-0.245509	0.517682	0.999144	3.98002	3.0276	0.567956	no	unbiased
gene-Phum_PHUM112910	7.57	13.51	6.2	7.45	10.54	6.825	-0.670779	0.0407264	0.633823	111.092	46.5806	0.704573	no	unbiased
gene-Phum_PHUM112920	45.74	49.58	52.31	50.58	47.66	51.445	0.0447718	0.83098	0.999144	2271.48	2646.59	0.461864	no	unbiased
gene-Phum_PHUM112930	13.42	21.48	17.01	18.85	17.45	17.93	-0.00997234	0.972873	0.999144	304.502	321.485	0.486436	no	unbiased
gene-Phum_PHUM112940	32.69	56.65	30.15	41.79	44.67	35.97	-0.359767	0.218604	0.98054	1995.41	1293.84	0.606646	no	unbiased
gene-Phum_PHUM112950	8.09	10.58	9.52	11.62	9.335	10.57	0.120625	0.596477	0.999144	87.1422	111.725	0.438193	no	unbiased
gene-Phum_PHUM112960	119.07	122.83	137.8	155.64	120.95	146.72	0.209173	0.325439	0.999144	14628.9	21526.8	0.404609	no	unbiased
gene-Phum_PHUM112970	34.71	60.9	32.95	37.76	47.805	35.355	-0.480322	0.0833638	0.827743	2285.32	1249.98	0.646429	no	unbiased
gene-Phum_PHUM112980	520.12	542.38	420.5	427.36	531.25	423.93	-0.393564	0.0522837	0.692654	282227	179717	0.610955	no	unbiased
gene-Phum_PHUM112990	26.33	27.05	18.75	21.03	26.69	19.89	-0.493007	0.0404471	0.632852	712.356	395.612	0.642939	no	unbiased
gene-Phum_PHUM113000	15.92	18.92	6.87	8.35	17.42	7.61	-1.25643	0.00559626	0.227371	303.456	57.9121	0.839742	no	unbiased
gene-Phum_PHUM113300	210.28	340.83	185.93	266.42	275.555	226.175	-0.335773	0.214613	0.977574	75930.6	51155.1	0.597475	no	unbiased
gene-Phum_PHUM113410	29.53	21.89	29.38	35.82	25.71	32.6	0.261635	0.500662	0.999144	661.004	1062.76	0.383466	no	unbiased
gene-Phum_PHUM113720	16.18	12.12	21.05	23.72	14.15	22.385	0.579106	0.0699699	0.77426	200.222	501.088	0.285498	no	unbiased
gene-Phum_PHUM114430	112.07	120.03	123.14	101.34	116.05	112.24	-0.113105	0.634714	0.999144	13467.6	12597.8	0.516685	no	unbiased
gene-Phum_PHUM114540	57.08	87.6	67.91	68.33	72.34	68.12	-0.13656	0.569623	0.999144	5233.08	4640.33	0.530017	no	unbiased
gene-Phum_PHUM114650	28.9	35.4	29.32	35.12	32.15	32.22	-0.0582973	0.799483	0.999144	1033.62	1038.13	0.498913	no	unbiased
gene-Phum_PHUM114660	1.88	1.93	2.05	2.19	1.905	2.12	0.0892346	0.810614	0.999144	3.62902	4.4944	0.446736	no	unbiased
gene-Phum_PHUM114670	2.92	3.84	3.6	3.46	3.38	3.53	0.00375481	0.990313	0.999144	11.4244	12.4609	0.478303	no	unbiased
gene-Phum_PHUM114690	2.94	4.6	3.43	2.92	3.77	3.175	-0.297641	0.377874	0.999144	14.2129	10.0806	0.585049	no	unbiased
gene-Phum_PHUM114800	60.96	97.7	62	71.08	79.33	66.54	-0.302688	0.227986	0.988235	6293.25	4427.57	0.587012	no	unbiased
gene-Phum_PHUM114810	60.03	72.98	63.7	74.86	66.505	69.28	-0.00319258	0.988053	0.999144	4422.92	4799.72	0.479572	no	unbiased
gene-Phum_PHUM114820	16.27	11.85	16.87	16.6	14.06	16.735	0.167025	0.535242	0.999144	197.684	280.06	0.413786	no	unbiased
gene-Phum_PHUM114830	36.17	13.24	14.58	9.92	24.705	12.25	-1.12212	0.0205971	0.470858	610.337	150.062	0.802653	no	unbiased
gene-Phum_PHUM115040	4.74	4.97	5.16	4.27	4.855	4.715	-0.108159	0.645526	0.999144	23.571	22.2312	0.514626	no	unbiased
gene-Phum_PHUM115050	6.06	6.86	6.23	7.92	6.46	7.075	0.0650125	0.798089	0.999144	41.7316	50.0556	0.454656	no	unbiased
gene-Phum_PHUM115060	2.46	3.14	2.84	2.96	2.8	2.9	-0.0081799	0.983029	0.999144	7.84	8.41	0.482462	no	unbiased
gene-Phum_PHUM115070	41.58	26.54	37.63	36.7	34.06	37.165	0.0357892	0.905723	0.999144	1160.08	1381.24	0.456488	no	unbiased
gene-Phum_PHUM115280	6.82	16.42	7.41	7.91	11.62	7.66	-0.636746	0.258513	0.998413	135.024	58.6756	0.69708	no	unbiased
gene-Phum_PHUM115780	63.19	85.01	74.13	85.03	74.1	79.58	0.0457925	0.84015	0.999144	5490.81	6332.98	0.464387	no	unbiased
gene-Phum_PHUM115890	46.77	51.63	58.49	65.9	49.2	62.195	0.272122	0.211461	0.976334	2420.64	3868.22	0.384909	no	unbiased
gene-Phum_PHUM115900	105.13	67.97	101.18	104.84	86.55	103.01	0.162009	0.607008	0.999144	7490.9	10611.1	0.413817	no	unbiased
gene-Phum_PHUM115910	53.34	127.36	63.49	78.52	90.35	71.005	-0.380639	0.280298	0.998413	8163.12	5041.71	0.618192	no	unbiased
gene-Phum_PHUM116010	5.98	9.85	8.87	11.06	7.915	9.965	0.283658	0.349901	0.999144	62.6472	99.3012	0.386834	no	unbiased
gene-Phum_PHUM116220	75.54	84.69	77.74	68.58	80.115	73.16	-0.195019	0.446461	0.999144	6418.41	5352.39	0.545283	no	unbiased
gene-Phum_PHUM116430	31.76	28.62	29.39	32.28	30.19	30.835	-0.0445918	0.854461	0.999144	911.436	950.797	0.489432	no	unbiased
gene-Phum_PHUM116550	180.65	389.92	216.78	228.36	285.285	222.57	-0.393252	0.199527	0.972894	81387.5	49537.4	0.621635	no	unbiased
gene-Phum_PHUM116660	2.55	0.34	1.9	0.7	1.445	1.3	-0.286191	0.809902	0.999144	2.08803	1.69	0.552676	no	unbiased
gene-Phum_PHUM116670	0.8	1.08	0.99	0.86	0.94	0.925	-0.0840756	0.900972	0.999144	0.8836	0.855625	0.508042	no	unbiased
gene-Phum_PHUM116680	3.46	5.4	3.67	4.03	4.43	3.85	-0.253813	0.408838	0.999144	19.6249	14.8225	0.569706	no	unbiased
gene-Phum_PHUM116690	469.6	622.73	529.8	478.41	546.165	504.105	-0.170979	0.428505	0.999144	298296	254122	0.539983	no	unbiased
gene-Phum_PHUM116700	6.79	6.15	4.08	3.59	6.47	3.835	-0.827962	0.0177634	0.432214	41.8609	14.7072	0.740009	no	unbiased
gene-Phum_PHUM116710	106.84	173.07	110.91	142.28	139.955	126.595	-0.194471	0.456639	0.999144	19587.4	16026.3	0.549996	no	unbiased
gene-Phum_PHUM116720	23.29	23.04	25.84	27.47	23.165	26.655	0.131652	0.5343	0.999144	536.617	710.489	0.43029	no	unbiased
gene-Phum_PHUM116830	49.28	35.78	47.33	39.24	42.53	43.285	-0.0567411	0.863998	0.999144	1808.8	1873.59	0.491203	no	unbiased
gene-Phum_PHUM116840	0.09	0.12	0.08	0.13	0.105	0.105	-0.0237427	0.975948	0.999144	0.011025	0.011025	0.5	no	unbiased
gene-Phum_PHUM116850	1.59	2.14	1.72	2.11	1.865	1.915	-0.0224682	0.963556	0.999144	3.47823	3.66723	0.486775	no	unbiased
gene-Phum_PHUM116860	25.7	34.19	35.22	33.96	29.945	34.59	0.150307	0.647076	0.999144	896.703	1196.47	0.428395	no	unbiased
gene-Phum_PHUM116870	6.12	8.19	6.25	6.81	7.155	6.53	-0.188054	0.419195	0.999144	51.194	42.6409	0.545575	no	unbiased
gene-Phum_PHUM117300	3.61	2.96	3.74	3.4	3.285	3.57	0.0424735	0.866861	0.999144	10.7912	12.7449	0.458496	no	unbiased
gene-Phum_PHUM117310	2.32	2.86	1.56	1.44	2.59	1.5	-0.848275	0.166469	0.946328	6.7081	2.25	0.748831	no	unbiased
gene-Phum_PHUM117320	14.59	14	12.36	14.12	14.295	13.24	-0.182797	0.457793	0.999144	204.347	175.298	0.538259	no	unbiased
gene-Phum_PHUM117430	2.66	2.6	2.89	3.25	2.63	3.07	0.151984	0.665967	0.999144	6.9169	9.4249	0.423264	no	unbiased
gene-Phum_PHUM117550	21.99	37.72	21.55	23.03	29.855	22.29	-0.467507	0.115606	0.889901	891.321	496.844	0.642086	no	unbiased
gene-Phum_PHUM117570	0.7	0.98	0.65	0.91	0.84	0.78	-0.160845	0.761768	0.999144	0.7056	0.6084	0.536986	no	unbiased
gene-Phum_PHUM117580	67.04	83.87	72.18	69.22	75.455	70.7	-0.153076	0.500582	0.999144	5693.46	4998.49	0.5325	no	unbiased
gene-Phum_PHUM117590	484.86	460.35	414.61	351.85	472.605	383.23	-0.372986	0.0993663	0.860482	223355	146865	0.603304	no	unbiased
gene-Phum_PHUM117600	63.12	156.67	72.91	79.01	109.895	75.96	-0.562602	0.0989453	0.85979	12076.9	5769.92	0.676698	no	unbiased
gene-Phum_PHUM117610	26.68	32.73	29	30.15	29.705	29.575	-0.066701	0.749633	0.999144	882.387	874.681	0.502193	no	unbiased
gene-Phum_PHUM117620	5.09	6.06	5.14	5.68	5.575	5.41	-0.10548	0.685944	0.999144	31.0806	29.2681	0.515017	no	unbiased
gene-Phum_PHUM117830	2.3	2.54	2.5	2.62	2.42	2.56	0.0156472	0.951111	0.999144	5.8564	6.5536	0.47191	no	unbiased
gene-Phum_PHUM117840	15.99	27.44	15.42	18.74	21.715	17.08	-0.393041	0.221158	0.983702	471.541	291.726	0.617793	no	unbiased
gene-Phum_PHUM117850	6.82	8.78	8.16	9.7	7.8	8.93	0.136208	0.573843	0.999144	60.84	79.7449	0.432763	no	unbiased
gene-Phum_PHUM118260	28.13	26.02	28.59	31.81	27.075	30.2	0.0829818	0.713298	0.999144	733.056	912.04	0.445601	no	unbiased
gene-Phum_PHUM118270	2.39	3.42	3.4	3.81	2.905	3.605	0.257348	0.677888	0.999144	8.43903	12.996	0.393702	no	unbiased
gene-Phum_PHUM118280	7.73	8.42	9.29	10.08	8.075	9.685	0.19611	0.43212	0.999144	65.2056	93.7992	0.410086	no	unbiased
gene-Phum_PHUM118390	7.8	6.02	8.2	9.27	6.91	8.735	0.256581	0.372808	0.999144	47.7481	76.3002	0.384915	no	unbiased
gene-Phum_PHUM118400	6.09	7.82	6.36	7.31	6.955	6.835	-0.0843708	0.728756	0.999144	48.372	46.7172	0.508701	no	unbiased
gene-Phum_PHUM118410	21.8	28.13	25.57	24.41	24.965	24.99	-0.0558229	0.804354	0.999144	623.251	624.5	0.4995	no	unbiased
gene-Phum_PHUM118420	4.96	4.77	4.34	4.73	4.865	4.535	-0.172856	0.683206	0.999144	23.6682	20.5662	0.535063	no	unbiased
gene-Phum_PHUM118530	4.9	4.7	5.53	6.32	4.8	5.925	0.23278	0.467284	0.999144	23.04	35.1056	0.396246	no	unbiased
gene-Phum_PHUM118730	12.67	12.13	14.2	14.67	12.4	14.435	0.146717	0.522244	0.999144	153.76	208.369	0.4246	no	unbiased
gene-Phum_PHUM118840	20.32	35.74	25.79	29.12	28.03	27.455	-0.075391	0.803265	0.999144	785.681	753.777	0.510362	no	unbiased
gene-Phum_PHUM119250	26.29	37.08	28.26	32.47	31.685	30.365	-0.116393	0.635445	0.999144	1003.94	922.033	0.521264	no	unbiased
gene-Phum_PHUM119360	4.73	5.34	4.4	4.45	5.035	4.425	-0.249632	0.352727	0.999144	25.3512	19.5806	0.564215	no	unbiased
gene-Phum_PHUM119370	2.33	1.88	2.53	2.08	2.105	2.305	0.0532877	0.878782	0.999144	4.43102	5.31302	0.454742	no	unbiased
gene-Phum_PHUM119970	3.21	4.2	2.57	2.35	3.705	2.46	-0.649558	0.0449135	0.658036	13.727	6.0516	0.694033	no	unbiased
gene-Phum_PHUM120180	1.83	2.73	2.58	2.86	2.28	2.72	0.200629	0.630573	0.999144	5.1984	7.3984	0.412676	no	unbiased
gene-Phum_PHUM120190	69.73	97.45	68.68	79.29	83.59	73.985	-0.23146	0.310823	0.999144	6987.29	5473.78	0.560729	no	unbiased
gene-Phum_PHUM120200	64.11	95.3	72.47	66.36	79.705	69.415	-0.249555	0.280462	0.998413	6352.89	4818.44	0.568678	no	unbiased
gene-Phum_PHUM120210	1728.12	3107.32	1377.77	1452.06	2417.72	1414.91	-0.815851	0.00195012	0.118331	5.84537e+06	2.00198e+06	0.744884	no	unbiased
gene-Phum_PHUM120320	28.8	34.82	65.04	75.37	31.81	70.205	1.07975	4.59291e-07	0.000150495	1011.88	4928.74	0.170332	no	unbiased
gene-Phum_PHUM121140	16.73	32.05	25.43	23.51	24.39	24.47	-0.0352298	0.90862	0.999144	594.872	598.781	0.498363	no	unbiased
gene-Phum_PHUM121360	1.94	2.11	1.62	4.19	2.025	2.905	0.453397	0.587465	0.999144	4.10062	8.43903	0.327013	no	unbiased
gene-Phum_PHUM121370	1.52	2.03	2.47	3.41	1.775	2.94	0.671158	0.335532	0.999144	3.15062	8.6436	0.267133	no	unbiased
gene-Phum_PHUM121380	1.27	1.86	2.11	3.61	1.565	2.86	0.811683	0.263278	0.998413	2.44923	8.1796	0.230432	no	unbiased
gene-Phum_PHUM122220	28.38	19.98	28.47	29.48	24.18	28.975	0.174357	0.526414	0.999144	584.672	839.551	0.41052	no	unbiased
gene-Phum_PHUM122230	4.61	5.64	5.47	6.74	5.125	6.105	0.190614	0.446592	0.999144	26.2656	37.271	0.413393	no	unbiased
gene-Phum_PHUM122240	14.38	17.42	16.65	18.56	15.9	17.605	0.0849964	0.717737	0.999144	252.81	309.936	0.449244	no	unbiased
gene-Phum_PHUM122250	14.9	15.31	13.15	14.88	15.105	14.015	-0.17746	0.424987	0.999144	228.161	196.42	0.537379	no	unbiased
gene-Phum_PHUM122260	22.48	30.56	26.78	25.67	26.52	26.225	-0.0726487	0.820093	0.999144	703.31	687.751	0.505593	no	unbiased
gene-Phum_PHUM122270	2.47	5.18	4.62	5.98	3.825	5.3	0.431165	0.333804	0.999144	14.6306	28.09	0.342472	no	unbiased
gene-Phum_PHUM122380	1.99	2.96	1.92	1.94	2.475	1.93	-0.410476	0.545481	0.999144	6.12563	3.7249	0.621858	no	unbiased
gene-Phum_PHUM122390	12.83	16.78	16.17	17.34	14.805	16.755	0.120649	0.590782	0.999144	219.188	280.73	0.438448	no	unbiased
gene-Phum_PHUM122500	243.86	395.78	332.33	404.78	319.82	368.555	0.1555	0.539551	0.999144	102285	135833	0.429556	no	unbiased
gene-Phum_PHUM122510	6.23	5.91	8.72	8.21	6.07	8.465	0.408519	0.0978134	0.859383	36.8449	71.6562	0.339581	no	unbiased
gene-Phum_PHUM122520	6.83	8.01	5.17	5.4	7.42	5.285	-0.55299	0.0259053	0.521131	55.0564	27.9312	0.663429	no	unbiased
gene-Phum_PHUM122530	12.77	14.42	17.79	17.51	13.595	17.65	0.312837	0.148573	0.936784	184.824	311.522	0.372369	no	unbiased
gene-Phum_PHUM122540	9.77	8.86	12.97	15.67	9.315	14.32	0.544243	0.0231046	0.494811	86.7692	205.062	0.297326	no	unbiased
gene-Phum_PHUM122550	17.16	17.24	24.46	19.39	17.2	21.925	0.282895	0.237714	0.989346	295.84	480.706	0.380969	no	unbiased
gene-Phum_PHUM122670	6.64	4.04	4.82	5.29	5.34	5.055	-0.172199	0.620154	0.999144	28.5156	25.553	0.527396	no	unbiased
gene-Phum_PHUM122980	3.55	4.79	3.89	4.71	4.17	4.3	-0.0134049	0.970587	0.999144	17.3889	18.49	0.484655	no	unbiased
gene-Phum_PHUM122990	10.09	17.4	10.33	13.02	13.745	11.675	-0.282279	0.3586	0.999144	188.925	136.306	0.580896	no	unbiased
gene-Phum_PHUM123000	11.32	13.92	10.52	11.99	12.62	11.255	-0.225537	0.448579	0.999144	159.264	126.675	0.556987	no	unbiased
gene-Phum_PHUM123010	5.55	5.74	8.32	11.87	5.645	10.095	0.767847	0.00473416	0.204915	31.866	101.909	0.238206	no	unbiased
gene-Phum_PHUM123120	8399.22	5956.45	6569.06	4906.63	7177.84	5737.85	-0.405941	0.159949	0.936918	5.15213e+07	3.29229e+07	0.610123	no	unbiased
gene-Phum_PHUM123130	112.31	118.23	101.26	100.99	115.27	101.125	-0.256275	0.219724	0.981461	13287.2	10226.3	0.565088	no	unbiased
gene-Phum_PHUM123140	7.09	8.02	8.74	8.78	7.555	8.76	0.149577	0.584736	0.999144	57.078	76.7376	0.426542	no	unbiased
gene-Phum_PHUM123150	8.36	15.78	10.91	14.92	12.07	12.915	0.054599	0.87184	0.999144	145.685	166.797	0.466218	no	unbiased
gene-Phum_PHUM123160	2.81	6.35	3.58	3.64	4.58	3.61	-0.377703	0.399723	0.999144	20.9764	13.0321	0.616799	no	unbiased
gene-Phum_PHUM123370	4.03	6.83	4.2	4.42	5.43	4.31	-0.378776	0.236828	0.989346	29.4849	18.5761	0.613489	no	unbiased
gene-Phum_PHUM123480	2.24	5.62	2.98	4.4	3.93	3.69	-0.124029	0.769779	0.999144	15.4449	13.6161	0.531465	no	unbiased
gene-Phum_PHUM123500	5.26	6.68	4.28	4.73	5.97	4.505	-0.466282	0.249623	0.996047	35.6409	20.295	0.637174	no	unbiased
gene-Phum_PHUM123610	18.73	32.4	20.49	25.4	25.565	22.945	-0.202344	0.495115	0.999144	653.569	526.473	0.553852	no	unbiased
gene-Phum_PHUM123620	836.79	1158.18	1017.64	1311.4	997.485	1164.52	0.166305	0.474857	0.999144	994976	1.35611e+06	0.423199	no	unbiased
gene-Phum_PHUM123630	61.1	48.41	60.1	65.94	54.755	63.02	0.121131	0.628669	0.999144	2998.11	3971.52	0.430168	no	unbiased
gene-Phum_PHUM123940	2.89	3.93	3.48	3.63	3.41	3.555	0.00598541	0.982527	0.999144	11.6281	12.638	0.479191	no	unbiased
gene-Phum_PHUM123950	4.58	9.5	3.81	3.99	7.04	3.9	-0.890392	0.035247	0.596193	49.5616	15.21	0.765175	no	unbiased
gene-Phum_PHUM123960	0.09	0.29	0.16	0.22	0.19	0.19	-0.0465821	0.960922	0.999144	0.0361	0.0361	0.5	no	unbiased
gene-Phum_PHUM123970	2.97	4.11	2.73	2.84	3.54	2.785	-0.402052	0.201702	0.97441	12.5316	7.75622	0.617691	no	unbiased
gene-Phum_PHUM123980	3.72	4.47	3.29	3.46	4.095	3.375	-0.339981	0.390842	0.999144	16.769	11.3906	0.595498	no	unbiased
gene-Phum_PHUM124390	7.22	10.01	6.03	7.21	8.615	6.62	-0.436278	0.133673	0.915917	74.2182	43.8244	0.628741	no	unbiased
gene-Phum_PHUM124400	51.49	37.48	59.3	57.51	44.485	58.405	0.308439	0.259019	0.998413	1978.92	3411.14	0.367142	no	unbiased
gene-Phum_PHUM124420	3.56	3.47	2.84	2.97	3.515	2.905	-0.347853	0.455502	0.999144	12.3552	8.43903	0.594165	no	unbiased
gene-Phum_PHUM124530	8.89	11.66	11.92	14.38	10.275	13.15	0.296925	0.268551	0.998413	105.576	172.923	0.379089	no	unbiased
gene-Phum_PHUM124830	22.7	24.54	20.75	21.83	23.62	21.29	-0.219258	0.46521	0.999144	557.904	453.264	0.551742	no	unbiased
gene-Phum_PHUM124930	44.99	78.43	53.79	66.44	61.71	60.115	-0.0838378	0.759042	0.999144	3808.12	3613.81	0.51309	no	unbiased
gene-Phum_PHUM124940	45.57	71.3	50.58	39.11	58.435	44.845	-0.42897	0.11889	0.895325	3414.65	2011.07	0.629345	no	unbiased
gene-Phum_PHUM125050	9.39	8.65	10.32	10.63	9.02	10.475	0.142099	0.569217	0.999144	81.3604	109.726	0.425779	no	unbiased
gene-Phum_PHUM125060	7.56	9.08	5.62	5.61	8.32	5.615	-0.628745	0.00459233	0.200634	69.2224	31.5282	0.687067	no	unbiased
gene-Phum_PHUM125070	3.28	3.47	3.1	5.01	3.375	4.055	0.196294	0.626066	0.999144	11.3906	16.443	0.409239	no	unbiased
gene-Phum_PHUM125080	1.49	3.38	1.57	1.87	2.435	1.72	-0.539157	0.25463	0.996627	5.92922	2.9584	0.667133	no	unbiased
gene-Phum_PHUM125090	38.08	36.41	30.31	28.72	37.245	29.515	-0.405948	0.332734	0.999144	1387.19	871.135	0.614256	no	unbiased
gene-Phum_PHUM125100	68.53	92.49	68.82	79.91	80.51	74.365	-0.171706	0.436286	0.999144	6481.86	5530.15	0.539615	no	unbiased
gene-Phum_PHUM125110	3.11	3.4	3.85	3.07	3.255	3.46	0.0209038	0.944364	0.999144	10.595	11.9716	0.4695	no	unbiased
gene-Phum_PHUM125120	14.06	41.47	15.32	22.67	27.765	18.995	-0.573631	0.158515	0.936918	770.895	360.81	0.68118	no	unbiased
gene-Phum_PHUM125130	97.6	114.38	108.57	106.5	105.99	107.535	-0.041313	0.841971	0.999144	11233.9	11563.8	0.492765	no	unbiased
gene-Phum_PHUM125140	10.45	8.44	10.48	12.78	9.445	11.63	0.22068	0.467568	0.999144	89.208	135.257	0.397425	no	unbiased
gene-Phum_PHUM125150	19.91	21.98	22.23	22.38	20.945	22.305	0.0254011	0.908305	0.999144	438.693	497.513	0.468586	no	unbiased
gene-Phum_PHUM125160	74.34	173.57	70.83	83.06	123.955	76.945	-0.720901	0.0315449	0.574233	15364.8	5920.53	0.72185	no	unbiased
gene-Phum_PHUM125270	8.1	11.68	9.5	11.96	9.89	10.73	0.0626267	0.808391	0.999144	97.8121	115.133	0.45933	no	unbiased
gene-Phum_PHUM125280	1.2	1.91	1.66	1.75	1.555	1.705	0.0833874	0.792889	0.999144	2.41803	2.90702	0.454085	no	unbiased
gene-Phum_PHUM125290	6.4	7.45	7.91	7.03	6.925	7.47	0.047026	0.855119	0.999144	47.9556	55.8009	0.462194	no	unbiased
gene-Phum_PHUM125400	101.59	122.57	115.57	108.08	112.08	111.825	-0.0638391	0.776643	0.999144	12561.9	12504.8	0.501139	no	unbiased
gene-Phum_PHUM125410	22.54	21.1	24	24.98	21.82	24.49	0.0938074	0.69984	0.999144	476.112	599.76	0.442536	no	unbiased
gene-Phum_PHUM125420	0.89	1.78	1.13	1.14	1.335	1.135	-0.270821	0.657667	0.999144	1.78222	1.28822	0.580444	no	unbiased
gene-Phum_PHUM125530	0.96	1.54	1.68	1.5	1.25	1.59	0.299481	0.604054	0.999144	1.5625	2.5281	0.381973	no	unbiased
gene-Phum_PHUM125540	0.15	0.14	0.13	0.22	0.145	0.175	0.236522	0.8176	0.999144	0.021025	0.030625	0.407067	no	unbiased
gene-Phum_PHUM125550	77.67	77.12	79.03	84.95	77.395	81.99	0.0123423	0.953074	0.999144	5989.99	6722.36	0.471194	no	unbiased
gene-Phum_PHUM125560	38.6	58.5	42.91	42.91	48.55	42.91	-0.228304	0.32996	0.999144	2357.1	1841.27	0.561433	no	unbiased
gene-Phum_PHUM125570	1.53	1.88	1.99	2.15	1.705	2.07	0.218368	0.642077	0.999144	2.90702	4.2849	0.404207	no	unbiased
gene-Phum_PHUM125580	0.62	0.88	0.42	0.54	0.75	0.48	-0.69219	0.30899	0.999144	0.5625	0.2304	0.709421	no	unbiased
gene-Phum_PHUM125590	6.84	7.35	8.96	9.17	7.095	9.065	0.287726	0.299317	0.999144	50.339	82.1742	0.379879	no	unbiased
gene-Phum_PHUM125600	15.91	23.11	17.32	21.05	19.51	19.185	-0.0782254	0.764235	0.999144	380.64	368.064	0.508398	no	unbiased
gene-Phum_PHUM125610	2.96	5.16	3	3.72	4.06	3.36	-0.317246	0.467939	0.999144	16.4836	11.2896	0.593507	no	unbiased
gene-Phum_PHUM125620	12.26	10.74	15.46	18.61	11.5	17.035	0.491244	0.0971751	0.856709	132.25	290.191	0.313061	no	unbiased
gene-Phum_PHUM125630	2.66	5.12	3.12	2.68	3.89	2.9	-0.466166	0.337928	0.999144	15.1321	8.41	0.642768	no	unbiased
gene-Phum_PHUM125740	12.76	19.05	15.75	15.26	15.905	15.505	-0.0879889	0.728057	0.999144	252.969	240.405	0.512733	no	unbiased
gene-Phum_PHUM125750	5.38	10.09	4.9	6.01	7.735	5.455	-0.546154	0.09603	0.854579	59.8302	29.757	0.667843	no	unbiased
gene-Phum_PHUM125760	20.74	19.08	23.03	24.93	19.91	23.98	0.193888	0.409464	0.999144	396.408	575.04	0.408059	no	unbiased
gene-Phum_PHUM125770	5.7	9.74	6.46	8.6	7.72	7.53	-0.083686	0.785872	0.999144	59.5984	56.7009	0.512457	no	unbiased
gene-Phum_PHUM125780	3.83	5.35	3.76	3.95	4.59	3.855	-0.307025	0.346555	0.999144	21.0681	14.861	0.586379	no	unbiased
gene-Phum_PHUM125790	14.38	16.02	16.77	19.07	15.2	17.92	0.171577	0.484328	0.999144	231.04	321.126	0.418425	no	unbiased
gene-Phum_PHUM125800	8.44	9.85	9.6	11.19	9.145	10.395	0.121828	0.651119	0.999144	83.631	108.056	0.436289	no	unbiased
gene-Phum_PHUM125910	31.45	29.42	30.5	28.8	30.435	29.65	-0.110264	0.662623	0.999144	926.289	879.122	0.513063	no	unbiased
gene-Phum_PHUM125920	34.94	28.4	40.01	36.32	31.67	38.165	0.190562	0.452168	0.999144	1002.99	1456.57	0.407793	no	unbiased
gene-Phum_PHUM125930	36.45	23.18	38.33	36.89	29.815	37.61	0.246053	0.466892	0.999144	888.934	1414.51	0.385915	no	unbiased
gene-Phum_PHUM126140	5.5	7.08	5.59	5.62	6.29	5.605	-0.225684	0.575308	0.999144	39.5641	31.416	0.557397	no	unbiased
gene-Phum_PHUM126150	83.47	132.71	93.23	91.86	108.09	92.545	-0.271916	0.264907	0.998413	11683.4	8564.58	0.577017	no	unbiased
gene-Phum_PHUM126160	4.3	7.06	4.67	6.81	5.68	5.74	-0.0348875	0.939434	0.999144	32.2624	32.9476	0.494746	no	unbiased
gene-Phum_PHUM126170	1.6	3.38	1.86	2.15	2.49	2.005	-0.352566	0.54155	0.999144	6.2001	4.02003	0.606656	no	unbiased
gene-Phum_PHUM126180	5.51	7.09	5.6	6.36	6.3	5.98	-0.13337	0.680229	0.999144	39.69	35.7604	0.526041	no	unbiased
gene-Phum_PHUM126190	2.5	10.79	3.25	3.38	6.645	3.315	-1.01622	0.107535	0.873379	44.156	10.9892	0.800722	no	unbiased
gene-Phum_PHUM126300	887.46	844.83	835.4	759.13	866.145	797.265	-0.190731	0.382171	0.999144	750207	635631	0.541338	no	unbiased
gene-Phum_PHUM126310	21.99	20.56	24.53	22.85	21.275	23.69	0.0827257	0.714948	0.999144	452.626	561.216	0.446446	no	unbiased
gene-Phum_PHUM126320	13.52	8.86	13.06	10.09	11.19	11.575	-0.0378659	0.908974	0.999144	125.216	133.981	0.483093	no	unbiased
gene-Phum_PHUM126330	52.87	30.38	44.63	40.06	41.625	42.345	-0.0692528	0.830574	0.999144	1732.64	1793.1	0.491426	no	unbiased
gene-Phum_PHUM126440	2.95	2.93	3.54	3.31	2.94	3.425	0.149682	0.611126	0.999144	8.6436	11.7306	0.424242	no	unbiased
gene-Phum_PHUM126750	5.51	6.05	4.15	4	5.78	4.075	-0.57003	0.101869	0.863115	33.4084	16.6056	0.667981	no	unbiased
gene-Phum_PHUM126760	29.35	41.71	31.25	34.33	35.53	32.79	-0.170076	0.457122	0.999144	1262.38	1075.18	0.540041	no	unbiased
gene-Phum_PHUM126770	5.74	10.39	11.49	13.93	8.065	12.71	0.611262	0.0477839	0.673067	65.0442	161.544	0.287059	no	unbiased
gene-Phum_PHUM126780	47.88	32.25	44.6	39.81	40.065	42.205	-0.011973	0.966753	0.999144	1605.2	1781.26	0.474006	no	unbiased
gene-Phum_PHUM126790	36.5	17.34	36.01	22.7	26.92	29.355	0.0280741	0.954228	0.999144	724.686	861.716	0.456811	no	unbiased
gene-Phum_PHUM126800	19.84	19.38	18.72	22.12	19.61	20.42	-0.013781	0.9527	0.999144	384.552	416.976	0.479773	no	unbiased
gene-Phum_PHUM126810	5.66	7.28	4.91	5.92	6.47	5.415	-0.316348	0.292161	0.998413	41.8609	29.3222	0.588073	no	unbiased
gene-Phum_PHUM126820	308.91	351.34	351.85	468.09	330.125	409.97	0.24594	0.282295	0.998413	108983	168075	0.393356	no	unbiased
gene-Phum_PHUM126830	47.93	52.79	49.91	69.2	50.36	59.555	0.173878	0.482402	0.999144	2536.13	3546.8	0.416926	no	unbiased
gene-Phum_PHUM126840	7.56	9.89	9.47	12.06	8.725	10.765	0.244109	0.336671	0.999144	76.1256	115.885	0.396465	no	unbiased
gene-Phum_PHUM126850	0.7	1.44	0.53	0.68	1.07	0.605	-0.856042	0.124289	0.904335	1.1449	0.366025	0.757748	no	unbiased
gene-Phum_PHUM126960	5.18	0.42	2.41	0.89	2.8	1.65	-0.902845	0.440377	0.999144	7.84	2.7225	0.742249	no	unbiased
gene-Phum_PHUM127070	1.47	1.58	1.43	1.57	1.525	1.5	-0.0892205	0.875557	0.999144	2.32563	2.25	0.508264	no	unbiased
gene-Phum_PHUM127180	17.23	20.02	18.94	21.33	18.625	20.135	0.0488625	0.828534	0.999144	346.891	405.418	0.461101	no	unbiased
gene-Phum_PHUM127190	3.3	5.36	4.38	4.51	4.33	4.445	-0.00989794	0.973511	0.999144	18.7489	19.758	0.486897	no	unbiased
gene-Phum_PHUM127200	514.1	627.59	594.77	743.32	570.845	669.045	0.166374	0.445309	0.999144	325864	447621	0.421293	no	unbiased
gene-Phum_PHUM127210	9.12	12.13	9.99	10.66	10.625	10.325	-0.0986303	0.679539	0.999144	112.891	106.606	0.514317	no	unbiased
gene-Phum_PHUM127220	504.07	627.1	575.79	665.35	565.585	620.57	0.0729113	0.730718	0.999144	319886	385107	0.453744	no	unbiased
gene-Phum_PHUM127230	31.91	27.68	32.48	32	29.795	32.24	0.037537	0.876112	0.999144	887.742	1039.42	0.460648	no	unbiased
gene-Phum_PHUM127240	2.62	4.6	2.98	2.83	3.61	2.905	-0.359628	0.332927	0.999144	13.0321	8.43903	0.606959	no	unbiased
gene-Phum_PHUM127250	33.84	38.22	37.58	36.12	36.03	36.85	-0.0312919	0.887895	0.999144	1298.16	1357.92	0.48875	no	unbiased
gene-Phum_PHUM127260	4.54	5.65	6.23	7.41	5.095	6.82	0.360118	0.216018	0.979106	25.959	46.5124	0.358197	no	unbiased
gene-Phum_PHUM127270	9.61	8.92	10.59	11.06	9.265	10.825	0.151017	0.55962	0.999144	85.8402	117.181	0.422815	no	unbiased
gene-Phum_PHUM127280	48.74	84.43	49.85	60.81	66.585	55.33	-0.313309	0.247182	0.996047	4433.56	3061.41	0.591538	no	unbiased
gene-Phum_PHUM127290	1.21	0.65	0.84	1.16	0.93	1	0.0133799	0.986044	0.999144	0.8649	1	0.463778	no	unbiased
gene-Phum_PHUM127410	0.38	0.56	0.81	1.3	0.47	1.055	1.10243	0.0821174	0.822849	0.2209	1.11302	0.165602	no	unbiased
gene-Phum_PHUM127420	9.69	7.95	10.77	10.51	8.82	10.64	0.192335	0.450656	0.999144	77.7924	113.21	0.407286	no	unbiased
gene-Phum_PHUM127430	79.25	150.27	97.31	125.48	114.76	111.395	-0.0856799	0.766784	0.999144	13169.9	12408.8	0.514876	no	unbiased
gene-Phum_PHUM127440	14.75	11.39	17.12	14.03	13.07	15.575	0.173175	0.514739	0.999144	170.825	242.581	0.413214	no	unbiased
gene-Phum_PHUM127670	11.01	14.92	14.47	14.17	12.965	14.32	0.0872962	0.763929	0.999144	168.091	205.062	0.450461	no	unbiased
gene-Phum_PHUM127680	7	9.08	7.13	7.76	8.04	7.445	-0.17009	0.486765	0.999144	64.6416	55.428	0.538368	no	unbiased
gene-Phum_PHUM127690	24.33	20.57	21.56	23.81	22.45	22.685	-0.0635731	0.795905	0.999144	504.002	514.609	0.494794	no	unbiased
gene-Phum_PHUM127700	50.43	61.05	74.32	63.52	55.74	68.92	0.246646	0.280737	0.998413	3106.95	4749.97	0.395441	no	unbiased
gene-Phum_PHUM127710	59.4	41.96	73.53	65.71	50.68	69.62	0.373107	0.174372	0.954751	2568.46	4846.94	0.346368	no	unbiased
gene-Phum_PHUM127720	37.73	50.4	35.82	40.19	44.065	38.005	-0.270701	0.225462	0.988235	1941.72	1444.38	0.573439	no	unbiased
gene-Phum_PHUM127760	157.55	120.51	130.94	141.42	139.03	136.18	-0.113059	0.65827	0.999144	19329.3	18545	0.510355	no	unbiased
gene-Phum_PHUM127770	8.42	10.56	6.1	6.21	9.49	6.155	-0.684536	0.0241019	0.50084	90.0601	37.884	0.703902	no	unbiased
gene-Phum_PHUM127780	13.16	10.05	7.1	13.41	11.605	10.255	-0.256934	0.663555	0.999144	134.676	105.165	0.561522	no	unbiased
gene-Phum_PHUM127890	175.56	238.89	215.63	194.87	207.225	205.25	-0.068036	0.757318	0.999144	42942.2	42127.6	0.504788	no	unbiased
gene-Phum_PHUM127910	2.73	3.79	2.34	2.89	3.26	2.615	-0.373691	0.396501	0.999144	10.6276	6.83823	0.60848	no	unbiased
gene-Phum_PHUM127920	30.89	37.59	32.24	30.79	34.24	31.515	-0.180122	0.451704	0.999144	1172.38	993.195	0.541371	no	unbiased
gene-Phum_PHUM127930	9.16	8.94	8.92	9.55	9.05	9.235	-0.0418901	0.869919	0.999144	81.9025	85.2852	0.489883	no	unbiased
gene-Phum_PHUM127940	123.71	274.3	90.49	125.85	199.005	108.17	-0.916281	0.00490552	0.210573	39603	11700.7	0.771932	no	unbiased
gene-Phum_PHUM127950	39.03	37.49	35.84	38.55	38.26	37.195	-0.113	0.625919	0.999144	1463.83	1383.47	0.514112	no	unbiased
gene-Phum_PHUM127960	5.9	4.73	7.52	6.24	5.315	6.88	0.295206	0.379207	0.999144	28.2492	47.3344	0.373748	no	unbiased
gene-Phum_PHUM127970	20.47	21.69	22.84	16.93	21.08	19.885	-0.149489	0.570537	0.999144	444.366	395.413	0.529146	no	unbiased
gene-Phum_PHUM127980	38.63	25.23	39.47	34.53	31.93	37	0.124464	0.674565	0.999144	1019.52	1369	0.426843	no	unbiased
gene-Phum_PHUM127990	13.04	17.16	15.85	20.88	15.1	18.365	0.223277	0.389627	0.999144	228.01	337.273	0.403355	no	unbiased
gene-Phum_PHUM128000	64.13	67.62	55.12	63.97	65.875	59.545	-0.214468	0.317013	0.999144	4339.52	3545.61	0.550342	no	unbiased
gene-Phum_PHUM128010	13.8	28.27	13.65	24.94	21.035	19.295	-0.166559	0.67902	0.999144	442.471	372.297	0.543064	no	unbiased
gene-Phum_PHUM128020	802.77	1401.53	656.82	783.1	1102.15	719.96	-0.659893	0.0119216	0.357285	1.21473e+06	518342	0.700912	no	unbiased
gene-Phum_PHUM128030	41.7	81.97	52.06	52.52	61.835	52.29	-0.280685	0.33789	0.999144	3823.57	2734.24	0.583055	no	unbiased
gene-Phum_PHUM128040	51.04	38.7	68.35	63.75	44.87	66.05	0.475916	0.0713099	0.777291	2013.32	4362.6	0.315769	no	unbiased
gene-Phum_PHUM128050	11.87	9.17	12.01	10.42	10.52	11.215	0.0117598	0.97278	0.999144	110.67	125.776	0.468057	no	unbiased
gene-Phum_PHUM128060	5.46	6.49	6.42	3.58	5.975	5	-0.320943	0.519526	0.999144	35.7006	25	0.588143	no	unbiased
gene-Phum_PHUM128070	11.04	14.59	9.78	11.85	12.815	10.815	-0.302889	0.279988	0.998413	164.224	116.964	0.584036	no	unbiased
gene-Phum_PHUM128080	22.44	32.68	22.22	22.59	27.56	22.405	-0.351952	0.180296	0.954751	759.554	501.984	0.602086	no	unbiased
gene-Phum_PHUM128090	3.73	5.11	3.49	3.53	4.42	3.51	-0.388313	0.19637	0.971473	19.5364	12.3201	0.613263	no	unbiased
gene-Phum_PHUM128200	130.77	134.77	170.69	191.07	132.77	180.88	0.376548	0.0727443	0.781505	17627.9	32717.6	0.350138	no	unbiased
gene-Phum_PHUM128310	2349.52	2745.85	2535.5	3090.37	2547.68	2812.93	0.0783657	0.709024	0.999144	6.4907e+06	7.9126e+06	0.45064	no	unbiased
gene-Phum_PHUM128320	32.8	36.46	45.97	57.92	34.63	51.945	0.517987	0.0253885	0.515638	1199.24	2698.28	0.307692	no	unbiased
gene-Phum_PHUM128330	313.79	242.01	345.67	367.22	277.9	356.445	0.276384	0.272392	0.998413	77228.4	127053	0.378049	no	unbiased
gene-Phum_PHUM128340	4.18	4.13	4.45	5.81	4.155	5.13	0.232951	0.489113	0.999144	17.264	26.3169	0.396137	no	unbiased
gene-Phum_PHUM128350	0.48	0.34	1.13	0.83	0.41	0.98	1.18262	0.132524	0.915917	0.1681	0.9604	0.148959	no	unbiased
gene-Phum_PHUM128360	187.91	187.48	158.69	182.01	187.695	170.35	-0.211325	0.317889	0.999144	35229.4	29019.1	0.54833	no	unbiased
gene-Phum_PHUM128370	3.63	9.34	3.66	4.27	6.485	3.965	-0.738963	0.0894473	0.835187	42.0552	15.7212	0.727896	no	unbiased
gene-Phum_PHUM128380	11.35	8.09	8.61	10.02	9.72	9.315	-0.146819	0.649617	0.999144	94.4784	86.7692	0.521267	no	unbiased
gene-Phum_PHUM128390	103.57	105.89	115.42	141.3	104.73	128.36	0.22278	0.310665	0.999144	10968.4	16476.3	0.399654	no	unbiased
gene-Phum_PHUM128400	19.76	23.18	15.24	16.99	21.47	16.115	-0.477069	0.0257562	0.520562	460.961	259.693	0.639642	no	unbiased
gene-Phum_PHUM128410	255.55	223.19	264.3	235.36	239.37	249.83	-0.0133376	0.954519	0.999144	57298	62415	0.478628	no	unbiased
gene-Phum_PHUM128420	235.8	506.74	275.11	380.42	371.27	327.765	-0.21782	0.492714	0.999144	137841	107430	0.561996	no	unbiased
gene-Phum_PHUM128430	24.99	23.9	23.72	23.28	24.445	23.5	-0.128377	0.663829	0.999144	597.558	552.25	0.519702	no	unbiased
gene-Phum_PHUM128440	125.23	211.75	128.23	134.33	168.49	131.28	-0.405951	0.120959	0.896299	28388.9	17234.4	0.622245	no	unbiased
gene-Phum_PHUM128450	38.52	33.48	41.88	48.73	36	45.305	0.25452	0.324711	0.999144	1296	2052.54	0.387034	no	unbiased
gene-Phum_PHUM128460	5.4	7.62	7.98	7.32	6.51	7.65	0.177744	0.6	0.999144	42.3801	58.5225	0.42001	no	unbiased
gene-Phum_PHUM128470	2.36	1.56	2.46	2.65	1.96	2.555	0.29315	0.495114	0.999144	3.8416	6.52803	0.370467	no	unbiased
gene-Phum_PHUM128480	16.83	14.36	19.78	16.43	15.595	18.105	0.139473	0.571771	0.999144	243.204	327.791	0.42593	no	unbiased
gene-Phum_PHUM128490	14.24	12.26	14.74	14.24	13.25	14.49	0.0528791	0.824981	0.999144	175.562	209.96	0.455388	no	unbiased
gene-Phum_PHUM128500	12.68	13.99	10.81	14.43	13.335	12.62	-0.145855	0.592859	0.999144	177.822	159.264	0.527527	no	unbiased
gene-Phum_PHUM128610	14.47	17.26	16.11	16.26	15.865	16.185	-0.0324366	0.87978	0.999144	251.698	261.954	0.490017	no	unbiased
gene-Phum_PHUM128620	18.71	26.68	20.28	19.34	22.695	19.81	-0.248963	0.312204	0.999144	515.063	392.436	0.567563	no	unbiased
gene-Phum_PHUM128630	6.02	6.64	5.3	4.51	6.33	4.905	-0.433595	0.374318	0.999144	40.0689	24.059	0.624828	no	unbiased
gene-Phum_PHUM128640	13.48	11.51	14.57	14.08	12.495	14.325	0.12096	0.626711	0.999144	156.125	205.206	0.432084	no	unbiased
gene-Phum_PHUM128650	83.09	113.63	97.17	113.98	98.36	105.575	0.0454899	0.837807	0.999144	9674.69	11146.1	0.464665	no	unbiased
gene-Phum_PHUM128660	26.23	28.13	29.14	30.86	27.18	30	0.0757783	0.737685	0.999144	738.752	900	0.450802	no	unbiased
gene-Phum_PHUM128670	25.85	27.89	34.68	32.76	26.87	33.72	0.261694	0.264788	0.998413	721.997	1137.04	0.388372	no	unbiased
gene-Phum_PHUM128680	41.02	35.27	27.5	29.6	38.145	28.55	-0.49576	0.0397083	0.628555	1455.04	815.102	0.640947	no	unbiased
gene-Phum_PHUM128690	36.61	39.38	28.87	37.36	37.995	33.115	-0.26692	0.248291	0.996047	1443.62	1096.6	0.568304	no	unbiased
gene-Phum_PHUM128700	3.57	1.14	3.71	3.04	2.355	3.375	0.41115	0.635077	0.999144	5.54603	11.3906	0.327457	no	unbiased
gene-Phum_PHUM128710	3.32	4.43	4.25	4.31	3.875	4.28	0.0860473	0.776948	0.999144	15.0156	18.3184	0.450459	no	unbiased
gene-Phum_PHUM128920	5.41	10.8	5.55	5.95	8.105	5.75	-0.534984	0.084926	0.832326	65.691	33.0625	0.665202	no	unbiased
gene-Phum_PHUM128930	14.29	21.12	12.57	14.82	17.705	13.695	-0.423563	0.112116	0.882409	313.467	187.553	0.625658	no	unbiased
gene-Phum_PHUM128940	64.38	96.86	121.32	178.26	80.62	149.79	0.838692	0.00670815	0.250727	6499.58	22437	0.224614	no	unbiased
gene-Phum_PHUM128950	6.38	5.55	4.98	4.29	5.965	4.635	-0.438687	0.220523	0.982223	35.5812	21.4832	0.623527	no	unbiased
gene-Phum_PHUM128960	8.69	16.22	8.52	13.47	12.455	10.995	-0.224903	0.509311	0.999144	155.127	120.89	0.56202	no	unbiased
gene-Phum_PHUM128970	39.48	35.57	39.32	35.69	37.525	37.505	-0.0745968	0.748077	0.999144	1408.13	1406.63	0.500267	no	unbiased
gene-Phum_PHUM128980	37.67	51.77	34.9	38.01	44.72	36.455	-0.350639	0.114499	0.888675	1999.88	1328.97	0.600772	no	unbiased
gene-Phum_PHUM128990	7.37	9.63	8.49	7.97	8.5	8.23	-0.104515	0.692759	0.999144	72.25	67.7329	0.516134	no	unbiased
gene-Phum_PHUM129000	85.82	72.07	92.68	82.45	78.945	87.565	0.0726263	0.767534	0.999144	6232.31	7667.63	0.44837	no	unbiased
gene-Phum_PHUM129110	20.06	10.84	15.67	12.71	15.45	14.19	-0.217696	0.597966	0.999144	238.702	201.356	0.542433	no	unbiased
gene-Phum_PHUM129120	47.31	37.14	42.36	35.21	42.225	38.785	-0.202	0.444326	0.999144	1782.95	1504.28	0.542387	no	unbiased
gene-Phum_PHUM129130	17.4	17.19	18.22	19.9	17.295	19.06	0.0694363	0.762901	0.999144	299.117	363.284	0.451565	no	unbiased
gene-Phum_PHUM129140	30.78	35.32	25.5	29.38	33.05	27.44	-0.332976	0.130692	0.915917	1092.3	752.954	0.591952	no	unbiased
gene-Phum_PHUM129150	14.26	16.35	12.95	13.51	15.305	13.23	-0.273625	0.214216	0.977574	234.243	175.033	0.572335	no	unbiased
gene-Phum_PHUM129160	216.11	264.63	200.6	186.92	240.37	193.76	-0.370757	0.0919392	0.836879	57777.7	37542.9	0.606141	no	unbiased
gene-Phum_PHUM129170	9.03	12.41	9.8	10.49	10.72	10.145	-0.13546	0.642882	0.999144	114.918	102.921	0.527537	no	unbiased
gene-Phum_PHUM129180	2.92	3.02	3.63	3.55	2.97	3.59	0.205595	0.601937	0.999144	8.8209	12.8881	0.406325	no	unbiased
gene-Phum_PHUM129190	2.25	2.62	2.18	2.47	2.435	2.325	-0.130688	0.634294	0.999144	5.92922	5.40562	0.523097	no	unbiased
gene-Phum_PHUM129200	8.34	15.59	12.54	15.3	11.965	13.92	0.17558	0.569729	0.999144	143.161	193.766	0.424902	no	unbiased
gene-Phum_PHUM129210	13.81	9.76	12.28	13.29	11.785	12.785	0.0315779	0.916831	0.999144	138.886	163.456	0.459367	no	unbiased
gene-Phum_PHUM129220	45.1	50.96	39.37	44.72	48.03	42.045	-0.25734	0.210225	0.976334	2306.88	1767.78	0.566153	no	unbiased
gene-Phum_PHUM129230	26.53	21.92	32.46	37.65	24.225	35.055	0.455594	0.158129	0.936918	586.851	1228.85	0.323208	no	unbiased
gene-Phum_PHUM129240	68.26	64.55	76.78	85.02	66.405	80.9	0.211638	0.347951	0.999144	4409.62	6544.81	0.402542	no	unbiased
gene-Phum_PHUM129250	2.08	1.45	1.95	1.8	1.765	1.875	0.0020491	0.996487	0.999309	3.11523	3.51562	0.469808	no	unbiased
gene-Phum_PHUM129260	13.83	12.62	14.73	12.65	13.225	13.69	-0.0231768	0.925102	0.999144	174.901	187.416	0.482729	no	unbiased
gene-Phum_PHUM129270	9.84	11.22	13.86	12.18	10.53	13.02	0.243591	0.282778	0.998413	110.881	169.52	0.395436	no	unbiased
gene-Phum_PHUM129280	28.07	21.76	29.73	25.35	24.915	27.54	0.0644326	0.815291	0.999144	620.757	758.452	0.450082	no	unbiased
gene-Phum_PHUM129290	39.53	58.18	45.02	38.21	48.855	41.615	-0.282599	0.288729	0.998413	2386.81	1731.81	0.579517	no	unbiased
gene-Phum_PHUM129300	37.9	76.21	59.32	59.99	57.055	59.655	0.0233272	0.948715	0.999144	3255.27	3558.72	0.477734	no	unbiased
gene-Phum_PHUM129310	32.64	36.73	43.14	30.76	34.685	36.95	0.0304668	0.902415	0.999144	1203.05	1365.3	0.468413	no	unbiased
gene-Phum_PHUM129420	8.13	7.19	9.02	7.96	7.66	8.49	0.0750813	0.759282	0.999144	58.6756	72.0801	0.448742	no	unbiased
gene-Phum_PHUM129430	10.91	15.22	13.99	18.49	13.065	16.24	0.257696	0.3815	0.999144	170.694	263.738	0.392914	no	unbiased
gene-Phum_PHUM129440	1.17	1.91	1.13	1.75	1.54	1.44	-0.145707	0.853834	0.999144	2.3716	2.0736	0.533519	no	unbiased
gene-Phum_PHUM129450	32.66	34.56	39.02	35.73	33.61	37.375	0.0870641	0.685967	0.999144	1129.63	1396.89	0.447109	no	unbiased
gene-Phum_PHUM129460	2.38	2.65	2.3	2.73	2.515	2.515	-0.0646835	0.864179	0.999144	6.32522	6.32522	0.5	no	unbiased
gene-Phum_PHUM129470	14.89	13.45	15.24	15.64	14.17	15.44	0.049048	0.843763	0.999144	200.789	238.394	0.457188	no	unbiased
gene-Phum_PHUM129480	26.46	33.22	23.83	32.55	29.84	28.19	-0.144031	0.559774	0.999144	890.426	794.676	0.528411	no	unbiased
gene-Phum_PHUM129490	242.41	382.54	233.93	324.67	312.475	279.3	-0.213612	0.420372	0.999144	97640.6	78008.5	0.555885	no	unbiased
gene-Phum_PHUM129500	14.1	19.92	20.59	22.02	17.01	21.305	0.270092	0.336118	0.999144	289.34	453.903	0.389294	no	unbiased
gene-Phum_PHUM129510	65.46	57.59	74.83	50.67	61.525	62.75	-0.0435703	0.87515	0.999144	3785.33	3937.56	0.490144	no	unbiased
gene-Phum_PHUM129520	98.28	110.02	132.72	150.73	104.15	141.725	0.378693	0.066245	0.763601	10847.2	20086	0.350666	no	unbiased
gene-Phum_PHUM129530	32.43	53.11	31.92	33.07	42.77	32.495	-0.44361	0.0818582	0.822427	1829.27	1055.93	0.63402	no	unbiased
gene-Phum_PHUM129540	17.52	22.45	18.25	22.55	19.985	20.4	-0.030684	0.892792	0.999144	399.4	416.16	0.489725	no	unbiased
gene-Phum_PHUM129550	1.18	0.82	1.35	1.09	1	1.22	0.199055	0.815218	0.999144	1	1.4884	0.401865	no	unbiased
gene-Phum_PHUM129570	51.12	42.95	59.77	48.55	47.035	54.16	0.127416	0.620614	0.999144	2212.29	2933.31	0.429939	no	unbiased
gene-Phum_PHUM129580	44.47	37.92	43.7	49.99	41.195	46.845	0.106829	0.657142	0.999144	1697.03	2194.45	0.436088	no	unbiased
gene-Phum_PHUM129590	19.79	25.51	19.43	20.68	22.65	20.055	-0.234198	0.405728	0.999144	513.023	402.203	0.560542	no	unbiased
gene-Phum_PHUM129600	22.29	25.87	21.22	20.23	24.08	20.725	-0.278984	0.240556	0.990642	579.846	429.526	0.574463	no	unbiased
gene-Phum_PHUM129610	3.55	2.43	4.11	2.74	2.99	3.425	0.112311	0.799985	0.999144	8.9401	11.7306	0.432501	no	unbiased
gene-Phum_PHUM130210	0.61	0.59	0.55	0.36	0.6	0.455	-0.464989	0.523684	0.999144	0.36	0.207025	0.634893	no	unbiased
gene-Phum_PHUM130720	25.83	30.28	30.34	28.82	28.055	29.58	0.0143662	0.947953	0.999144	787.083	874.976	0.473559	no	unbiased
gene-Phum_PHUM130730	16.56	18.13	16.09	18.61	17.345	17.35	-0.065579	0.792448	0.999144	300.849	301.022	0.499856	no	unbiased
gene-Phum_PHUM130740	204.95	205.13	250.36	252.73	205.04	251.545	0.224997	0.27512	0.998413	42041.4	63274.9	0.399192	no	unbiased
gene-Phum_PHUM130760	12.59	24.65	24.83	26.62	18.62	25.725	0.425533	0.179925	0.954751	346.704	661.776	0.343789	no	unbiased
gene-Phum_PHUM130770	154.89	169.7	171.64	183.73	162.295	177.685	0.0646023	0.751211	0.999144	26339.7	31572	0.454825	no	unbiased
gene-Phum_PHUM130780	16.74	14.75	10.38	8.16	15.745	9.27	-0.838486	0.196042	0.97083	247.905	85.9329	0.742591	no	unbiased
gene-Phum_PHUM130890	0.75	0.7	0.61	0.48	0.725	0.545	-0.493613	0.476624	0.999144	0.525625	0.297025	0.638941	no	unbiased
gene-Phum_PHUM130900	0.69	0.82	1.13	1.1	0.755	1.115	0.502139	0.391735	0.999144	0.570025	1.24323	0.314366	no	unbiased
gene-Phum_PHUM130910	17.44	24.66	20.21	21.01	21.05	20.61	-0.0848286	0.728092	0.999144	443.103	424.772	0.510561	no	unbiased
gene-Phum_PHUM130920	8.16	14.48	8.99	9.98	11.32	9.485	-0.299957	0.312378	0.999144	128.142	89.9652	0.587519	no	unbiased
gene-Phum_PHUM130930	5.79	17.2	5.8	4.45	11.495	5.125	-1.19283	0.0338813	0.593484	132.135	26.2656	0.834182	no	unbiased
gene-Phum_PHUM130940	287.53	276.51	286.48	284.43	282.02	285.455	-0.0541375	0.799416	0.999144	79535.3	81484.6	0.493947	no	unbiased
gene-Phum_PHUM130950	849.48	993.45	939.69	815.82	921.465	877.755	-0.131002	0.534433	0.999144	849098	770454	0.52428	no	unbiased
gene-Phum_PHUM131460	7.1	6.58	8.71	8.15	6.84	8.43	0.229653	0.398857	0.999144	46.7856	71.0649	0.396991	no	unbiased
gene-Phum_PHUM131470	0.26	8.17	0.66	0.74	4.215	0.7	-2.57222	0.0134248	0.379212	17.7662	0.49	0.97316	no	unbiased
gene-Phum_PHUM131480	49.35	63.04	55.67	65.72	56.195	60.695	0.0512772	0.815007	0.999144	3157.88	3683.88	0.461559	no	unbiased
gene-Phum_PHUM131490	19.71	23.36	22.9	22.59	21.535	22.745	0.01677	0.937942	0.999144	463.756	517.335	0.472694	no	unbiased
gene-Phum_PHUM131500	3.03	5.23	2.47	2.66	4.13	2.565	-0.733457	0.0806077	0.820262	17.0569	6.57923	0.721645	no	unbiased
gene-Phum_PHUM131510	61.41	94.44	73.28	65.6	77.925	69.44	-0.215454	0.399989	0.999144	6072.31	4821.91	0.557388	no	unbiased
gene-Phum_PHUM131520	19.15	21.09	19.18	18.02	20.12	18.6	-0.177891	0.434929	0.999144	404.814	345.96	0.539196	no	unbiased
gene-Phum_PHUM131530	9.1	9.38	12.07	12.88	9.24	12.475	0.363894	0.0834577	0.82784	85.3776	155.626	0.354259	no	unbiased
gene-Phum_PHUM131540	2.73	4.58	2.81	3.6	3.655	3.205	-0.239645	0.615897	0.999144	13.359	10.272	0.565317	no	unbiased
gene-Phum_PHUM131550	30.14	25.88	32.9	35.18	28.01	34.04	0.204435	0.434246	0.999144	784.56	1158.72	0.403729	no	unbiased
gene-Phum_PHUM131560	64.98	50.67	76.83	72.52	57.825	74.675	0.287912	0.253433	0.996627	3343.73	5576.36	0.374854	no	unbiased
gene-Phum_PHUM131570	59.39	42.66	63.76	68.95	51.025	66.355	0.292897	0.278137	0.998413	2603.55	4402.99	0.371589	no	unbiased
gene-Phum_PHUM131580	80.27	48.63	83.15	83.99	64.45	83.57	0.282039	0.367747	0.999144	4153.8	6983.94	0.372948	no	unbiased
gene-Phum_PHUM131590	47.22	30.49	53.99	48.93	38.855	51.46	0.316176	0.284055	0.998413	1509.71	2648.13	0.3631	no	unbiased
gene-Phum_PHUM131800	10.66	17.49	17.03	16.05	14.075	16.54	0.185721	0.519162	0.999144	198.106	273.572	0.420003	no	unbiased
gene-Phum_PHUM131810	116.98	125.88	134.01	115.12	121.43	124.565	-0.0280708	0.895991	0.999144	14745.2	15516.4	0.487258	no	unbiased
gene-Phum_PHUM131820	108.03	110.83	106.57	110.7	109.43	108.635	-0.0795508	0.697073	0.999144	11974.9	11801.6	0.503646	no	unbiased
gene-Phum_PHUM131830	85.2	116.4	105.99	105.27	100.8	105.63	0.0123451	0.956072	0.999144	10160.6	11157.7	0.476615	no	unbiased
gene-Phum_PHUM131840	150.58	132.2	159.18	131.14	141.39	145.16	-0.0360998	0.882224	0.999144	19991.1	21071.4	0.486846	no	unbiased
gene-Phum_PHUM131850	16.5	12.41	17.1	14.73	14.455	15.915	0.0574949	0.841369	0.999144	208.947	253.287	0.452037	no	unbiased
gene-Phum_PHUM131860	12.29	12.57	14.13	11.84	12.43	12.985	-0.00349804	0.98806	0.999144	154.505	168.61	0.478173	no	unbiased
gene-Phum_PHUM132170	218.23	324.82	290.15	318.17	271.525	304.16	0.111645	0.633168	0.999144	73725.8	92513.3	0.443493	no	unbiased
gene-Phum_PHUM132180	9.3	7.88	8.08	8.22	8.59	8.15	-0.150979	0.696248	0.999144	73.7881	66.4225	0.526266	no	unbiased
gene-Phum_PHUM132190	23.42	33.17	29.25	29.4	28.295	29.325	-0.0023491	0.992188	0.999144	800.607	859.956	0.48213	no	unbiased
gene-Phum_PHUM132200	4.23	2.84	4.55	3.51	3.535	4.03	0.103886	0.807273	0.999144	12.4962	16.2409	0.434846	no	unbiased
gene-Phum_PHUM132210	6.38	6.11	6.25	6.72	6.245	6.485	-0.0165166	0.963786	0.999144	39	42.0552	0.481154	no	unbiased
gene-Phum_PHUM132220	4.32	3.56	4.07	3.8	3.94	3.935	-0.0786422	0.88644	0.999144	15.5236	15.4842	0.500635	no	unbiased
gene-Phum_PHUM132240	7.53	9.93	8.98	9.7	8.73	9.34	0.0383161	0.960923	0.999144	76.2129	87.2356	0.466281	no	unbiased
gene-Phum_PHUM132250	9.68	8.89	13.2	12.76	9.285	12.98	0.409845	0.0928434	0.843485	86.2112	168.48	0.338493	no	unbiased
gene-Phum_PHUM132260	0.93	0.75	1.42	0.98	0.84	1.2	0.442176	0.544503	0.999144	0.7056	1.44	0.328859	no	unbiased
gene-Phum_PHUM132270	82.63	81.95	98.71	99.69	82.29	99.2	0.199328	0.344751	0.999144	6771.64	9840.64	0.407629	no	unbiased
gene-Phum_PHUM132280	0.55	1.65	1.11	1.03	1.1	1.07	-0.0723435	0.893823	0.999144	1.21	1.1449	0.513822	no	unbiased
gene-Phum_PHUM132290	45.94	71.5	50.07	55.25	58.72	52.66	-0.207285	0.389885	0.999144	3448.04	2773.08	0.554248	no	unbiased
gene-Phum_PHUM132400	6.63	5.19	7.57	8.18	5.91	7.875	0.335104	0.322358	0.999144	34.9281	62.0156	0.360293	no	unbiased
gene-Phum_PHUM132710	4.14	4.02	4.56	4.93	4.08	4.745	0.146196	0.624204	0.999144	16.6464	22.515	0.425071	no	unbiased
gene-Phum_PHUM133020	8.5	8.36	12.76	12.65	8.43	12.705	0.520525	0.0239751	0.50084	71.0649	161.417	0.305679	no	unbiased
gene-Phum_PHUM133030	6.12	10.04	5.69	5.46	8.08	5.575	-0.584733	0.170458	0.94935	65.2864	31.0806	0.677477	no	unbiased
gene-Phum_PHUM133040	2.47	3.81	3.54	2.02	3.14	2.78	-0.230345	0.707912	0.999144	9.8596	7.7284	0.560587	no	unbiased
gene-Phum_PHUM133850	23.74	29.53	24.69	28.16	26.635	26.425	-0.0720744	0.749492	0.999144	709.423	698.281	0.503958	no	unbiased
gene-Phum_PHUM133960	9.68	8.28	11.14	13.79	8.98	12.465	0.394313	0.14808	0.935824	80.6404	155.376	0.341673	no	unbiased
gene-Phum_PHUM134070	393.8	324.49	404.35	326.8	359.145	365.575	-0.0511675	0.842858	0.999144	128985	133645	0.491128	no	unbiased
gene-Phum_PHUM134580	7.87	9.22	8.57	10.16	8.545	9.365	0.0688594	0.794364	0.999144	73.017	87.7032	0.454311	no	unbiased
gene-Phum_PHUM134590	0.08	0.01	0.2	0.13	0.045	0.165	1.74352	0.149549	0.936918	0.002025	0.027225	0.0692308	no	unbiased
gene-Phum_PHUM134600	5.82	9.15	6.48	6.79	7.485	6.635	-0.223408	0.489388	0.999144	56.0252	44.0232	0.559981	no	unbiased
gene-Phum_PHUM134610	2.87	4.15	3.45	3.23	3.51	3.34	-0.123188	0.753846	0.999144	12.3201	11.1556	0.524802	no	unbiased
gene-Phum_PHUM134620	103.04	103.35	129.92	105.37	103.195	117.645	0.121545	0.594301	0.999144	10649.2	13840.3	0.434847	no	unbiased
gene-Phum_PHUM134630	8.93	3.98	5.28	5.96	6.455	5.62	-0.300095	0.634518	0.999144	41.667	31.5844	0.568822	no	unbiased
gene-Phum_PHUM134640	19.83	17.97	21.14	20.86	18.9	21	0.0775273	0.740478	0.999144	357.21	441	0.447514	no	unbiased
gene-Phum_PHUM134750	5.39	3.68	9.59	7.68	4.535	8.635	0.846626	0.0407504	0.633823	20.5662	74.5632	0.216192	no	unbiased
gene-Phum_PHUM134760	5.58	20.04	3.87	5	12.81	4.435	-1.548	0.00243142	0.133689	164.096	19.6692	0.892966	no	unbiased
gene-Phum_PHUM135070	11.12	6.96	9.36	7.52	9.04	8.44	-0.188561	0.564658	0.999144	81.7216	71.2336	0.534285	no	unbiased
gene-Phum_PHUM135180	39.43	29.17	48.17	46.37	34.3	47.27	0.379869	0.189693	0.967373	1176.49	2234.45	0.344916	no	unbiased
gene-Phum_PHUM135190	32.4	29.67	36.04	39.71	31.035	37.875	0.212228	0.353344	0.999144	963.171	1434.52	0.401709	no	unbiased
gene-Phum_PHUM135300	34.04	14.78	25.36	25.42	24.41	25.39	-0.0500869	0.895554	0.999144	595.848	644.652	0.480329	no	unbiased
gene-Phum_PHUM135310	14.84	8.63	23.23	18.54	11.735	20.885	0.739444	0.024228	0.50084	137.71	436.183	0.239958	no	unbiased
gene-Phum_PHUM135320	1.75	3.26	0	0	2.505	0	-8.16767	5.69025e-07	0.000178014	6.27503	0	1	yes	BB_limited
gene-Phum_PHUM135330	49.45	39.28	54.48	62.02	44.365	58.25	0.311969	0.240341	0.990587	1968.25	3393.06	0.367121	no	unbiased
gene-Phum_PHUM135440	21.05	21.66	27.37	26.14	21.355	26.755	0.257282	0.236954	0.989346	456.036	715.83	0.389154	no	unbiased
gene-Phum_PHUM135650	18.97	24.39	18.29	17.24	21.68	17.765	-0.34507	0.128858	0.910073	470.022	315.595	0.598284	no	unbiased
gene-Phum_PHUM135760	3.51	15.46	6.56	8.08	9.485	7.32	-0.389143	0.555231	0.999144	89.9652	53.5824	0.626727	no	unbiased
gene-Phum_PHUM135860	410.95	448.61	471.83	567.47	429.78	519.65	0.206565	0.343265	0.999144	184711	270036	0.406184	no	unbiased
gene-Phum_PHUM135870	12.13	12.62	14.42	14.29	12.375	14.355	0.146177	0.489843	0.999144	153.141	206.066	0.42633	no	unbiased
gene-Phum_PHUM135880	42.27	33.82	37.8	42.45	38.045	40.125	-0.00469157	0.985154	0.999144	1447.42	1610.02	0.47341	no	unbiased
gene-Phum_PHUM135890	36.71	41.37	46.92	40.86	39.04	43.89	0.106101	0.614606	0.999144	1524.12	1926.33	0.441716	no	unbiased
gene-Phum_PHUM136000	5.3	4.82	6.65	5.61	5.06	6.13	0.203457	0.449919	0.999144	25.6036	37.5769	0.405245	no	unbiased
gene-Phum_PHUM136010	10.25	11	11.54	11.99	10.625	11.765	0.0804553	0.698211	0.999144	112.891	138.415	0.449216	no	unbiased
gene-Phum_PHUM136020	6.71	7.95	6.86	6.3	7.33	6.58	-0.218259	0.525613	0.999144	53.7289	43.2964	0.553762	no	unbiased
gene-Phum_PHUM136030	907.28	371.22	593.44	385.33	639.25	489.385	-0.490191	0.226968	0.988235	408641	239498	0.630484	no	unbiased
gene-Phum_PHUM136040	830.38	404.54	558.78	424.14	617.46	491.46	-0.42873	0.233044	0.989163	381257	241533	0.612176	no	unbiased
gene-Phum_PHUM136050	19.04	27.13	21.97	22.36	23.085	22.165	-0.112897	0.677469	0.999144	532.917	491.287	0.520323	no	unbiased
gene-Phum_PHUM136060	10.72	11.19	10.71	11.39	10.955	11.05	-0.0557045	0.806421	0.999144	120.012	122.103	0.495683	no	unbiased
gene-Phum_PHUM136080	2.44	2.78	2.14	2.66	2.61	2.4	-0.185717	0.569219	0.999144	6.8121	5.76	0.541843	no	unbiased
gene-Phum_PHUM136100	1.73	1.3	1.98	1.66	1.515	1.82	0.182982	0.70803	0.999144	2.29522	3.3124	0.409304	no	unbiased
gene-Phum_PHUM136210	0.64	0.38	0.71	0.89	0.51	0.8	0.552818	0.530905	0.999144	0.2601	0.64	0.288968	no	unbiased
gene-Phum_PHUM136220	93.13	114.66	104.7	103.92	103.895	104.31	-0.0540889	0.791623	0.999144	10794.2	10880.6	0.498007	no	unbiased
gene-Phum_PHUM136230	19.17	23.28	18.69	22.95	21.225	20.82	-0.0901855	0.69594	0.999144	450.501	433.472	0.509632	no	unbiased
gene-Phum_PHUM136240	14.6	9.1	14.24	13.58	11.85	13.91	0.140409	0.660455	0.999144	140.423	193.488	0.420539	no	unbiased
gene-Phum_PHUM136260	9.15	12.75	9.41	9.97	10.95	9.69	-0.231574	0.397023	0.999144	119.903	93.8961	0.56082	no	unbiased
gene-Phum_PHUM136370	4.18	4.71	4.6	4.59	4.445	4.595	-0.0161357	0.962833	0.999144	19.758	21.114	0.483412	no	unbiased
gene-Phum_PHUM136380	20.73	28.17	22.73	22.78	24.45	22.755	-0.159164	0.490784	0.999144	597.803	517.79	0.535861	no	unbiased
gene-Phum_PHUM136490	14.84	22.71	13.24	14.9	18.775	14.07	-0.467795	0.0699715	0.77426	352.501	197.965	0.640368	no	unbiased
gene-Phum_PHUM136500	7.04	6.24	7.72	6.76	6.64	7.24	0.0495443	0.8628	0.999144	44.0896	52.4176	0.456853	no	unbiased
gene-Phum_PHUM136510	30.28	41.86	31.82	35.2	36.07	33.51	-0.16198	0.519612	0.999144	1301.04	1122.92	0.536742	no	unbiased
gene-Phum_PHUM136520	11.67	12.52	13.9	15.39	12.095	14.645	0.209306	0.365257	0.999144	146.289	214.476	0.405497	no	unbiased
gene-Phum_PHUM136530	16.49	16.58	15.31	14.38	16.535	14.845	-0.224866	0.32759	0.999144	273.406	220.374	0.5537	no	unbiased
gene-Phum_PHUM136540	1.49	1.91	1.81	1.37	1.7	1.59	-0.15446	0.736872	0.999144	2.89	2.5281	0.533397	no	unbiased
gene-Phum_PHUM136550	7.97	10.03	9.21	10.1	9	9.655	0.0407882	0.857275	0.999144	81	93.219	0.464932	no	unbiased
gene-Phum_PHUM136660	5.09	7.43	5.32	7.26	6.26	6.29	-0.0473922	0.876938	0.999144	39.1876	39.5641	0.49761	no	unbiased
gene-Phum_PHUM136670	5.62	12.75	7.06	5.17	9.185	6.115	-0.621629	0.179299	0.954751	84.3642	37.3932	0.692888	no	unbiased
gene-Phum_PHUM136680	4.96	7.46	4.77	6.37	6.21	5.57	-0.208689	0.679913	0.999144	38.5641	31.0249	0.554169	no	unbiased
gene-Phum_PHUM136790	136.57	128.17	130.75	134.73	132.37	132.74	-0.0690481	0.753595	0.999144	17521.8	17619.9	0.498604	no	unbiased
gene-Phum_PHUM136900	10.56	15.59	9.69	12.42	13.075	11.055	-0.295431	0.293287	0.998413	170.956	122.213	0.583131	no	unbiased
gene-Phum_PHUM136910	3.25	3.84	6.48	6.6	3.545	6.54	0.820979	0.00433693	0.193782	12.567	42.7716	0.227093	no	unbiased
gene-Phum_PHUM136920	3.27	4.52	4	3.47	3.895	3.735	-0.117291	0.697452	0.999144	15.171	13.9502	0.520961	no	unbiased
gene-Phum_PHUM136930	42.06	57.88	47	52.89	49.97	49.945	-0.056683	0.806176	0.999144	2497	2494.5	0.50025	no	unbiased
gene-Phum_PHUM137040	10.97	23.5	16.72	17.65	17.235	17.185	-0.0415612	0.908652	0.999144	297.045	295.324	0.501453	no	unbiased
gene-Phum_PHUM137150	527.75	670.67	517.96	487	599.21	502.48	-0.311911	0.140665	0.928011	359053	252486	0.58713	no	unbiased
gene-Phum_PHUM137160	47.39	74.95	46.24	59.65	61.17	52.945	-0.259155	0.374115	0.999144	3741.77	2803.17	0.571704	no	unbiased
gene-Phum_PHUM137270	78.17	58.28	82.39	86.21	68.225	84.3	0.221302	0.404566	0.999144	4654.65	7106.49	0.395765	no	unbiased
gene-Phum_PHUM137280	1.89	2.32	1.5	1.11	2.105	1.305	-0.754742	0.237662	0.989346	4.43102	1.70303	0.722365	no	unbiased
gene-Phum_PHUM137290	5.33	7.64	6.04	7.01	6.485	6.525	-0.0464248	0.866952	0.999144	42.0552	42.5756	0.496925	no	unbiased
gene-Phum_PHUM137300	12.3	11.99	11.83	11.83	12.145	11.83	-0.108662	0.62214	0.999144	147.501	139.949	0.513136	no	unbiased
gene-Phum_PHUM137310	0.62	1.03	0.83	0.84	0.825	0.835	-0.0311164	0.941427	0.999144	0.680625	0.697225	0.493976	no	unbiased
gene-Phum_PHUM137320	40.43	44.34	38.17	45.69	42.385	41.93	-0.0824821	0.71047	0.999144	1796.49	1758.12	0.505396	no	unbiased
gene-Phum_PHUM137330	23.9	25.72	27.79	29.16	24.81	28.475	0.131942	0.551994	0.999144	615.536	810.826	0.431543	no	unbiased
gene-Phum_PHUM137340	8.7	11.79	8.57	9.92	10.245	9.245	-0.205222	0.47594	0.999144	104.96	85.47	0.551174	no	unbiased
gene-Phum_PHUM137450	25.71	38.58	27.24	34.15	32.145	30.695	-0.119548	0.64291	0.999144	1033.3	942.183	0.523062	no	unbiased
gene-Phum_PHUM137460	8.46	12.37	9.33	7.6	10.415	8.465	-0.351167	0.22333	0.985821	108.472	71.6562	0.602194	no	unbiased
gene-Phum_PHUM137470	8.5	4.91	8.39	9.72	6.705	9.055	0.338796	0.337731	0.999144	44.957	81.993	0.354132	no	unbiased
gene-Phum_PHUM137480	77.75	89.47	99.12	92.95	83.61	96.035	0.137244	0.512004	0.999144	6990.63	9222.72	0.431165	no	unbiased
gene-Phum_PHUM137490	24.42	40.06	28.66	41.77	32.24	35.215	0.0771173	0.798212	0.999144	1039.42	1240.1	0.455982	no	unbiased
gene-Phum_PHUM137500	9.18	10.72	11.75	11.95	9.95	11.85	0.189925	0.385031	0.999144	99.0025	140.423	0.413501	no	unbiased
gene-Phum_PHUM137510	16.17	12.53	18.21	16.75	14.35	17.48	0.203793	0.463582	0.999144	205.923	305.55	0.402607	no	unbiased
gene-Phum_PHUM137520	20.37	21.41	21.8	23.8	20.89	22.8	0.0581412	0.80591	0.999144	436.392	519.84	0.456366	no	unbiased
gene-Phum_PHUM137530	55.96	54.4	61.49	68.1	55.18	64.795	0.160127	0.506217	0.999144	3044.83	4198.39	0.42037	no	unbiased
gene-Phum_PHUM137540	76.56	94.3	75.25	85.39	85.43	80.32	-0.150145	0.495897	0.999144	7298.28	6451.3	0.5308	no	unbiased
gene-Phum_PHUM137550	1.23	1.49	0.65	0.98	1.36	0.815	-0.795712	0.198434	0.972023	1.8496	0.664225	0.735771	no	unbiased
gene-Phum_PHUM137560	6.67	7.52	6.42	7.06	7.095	6.74	-0.139026	0.598559	0.999144	50.339	45.4276	0.525643	no	unbiased
gene-Phum_PHUM137570	14.65	12.56	16.78	18.42	13.605	17.6	0.294744	0.303546	0.999144	185.096	309.76	0.37404	no	unbiased
gene-Phum_PHUM137580	6.47	17.32	8.63	10.66	11.895	9.645	-0.331	0.416242	0.999144	141.491	93.026	0.603329	no	unbiased
gene-Phum_PHUM137690	4.55	1.77	2.81	3.34	3.16	3.075	-0.145326	0.832714	0.999144	9.9856	9.45562	0.51363	no	unbiased
gene-Phum_PHUM137710	8.47	6.23	10.05	10.15	7.35	10.1	0.374461	0.177917	0.954751	54.0225	102.01	0.346226	no	unbiased
gene-Phum_PHUM137720	22.43	21.98	24.8	23.14	22.205	23.97	0.0404031	0.874641	0.999144	493.062	574.561	0.461832	no	unbiased
gene-Phum_PHUM137830	10.05	14.97	12.31	11.77	12.51	12.04	-0.106629	0.696479	0.999144	156.5	144.962	0.519138	no	unbiased
gene-Phum_PHUM137840	64.31	75.58	59.02	61.87	69.945	60.445	-0.273269	0.195928	0.970753	4892.3	3653.6	0.572474	no	unbiased
gene-Phum_PHUM137850	8.72	16.29	9.64	10.12	12.505	9.88	-0.383397	0.283299	0.998413	156.375	97.6144	0.615675	no	unbiased
gene-Phum_PHUM137960	46.08	38.23	52.35	57.29	42.155	54.82	0.299714	0.227177	0.988235	1777.04	3005.23	0.37159	no	unbiased
gene-Phum_PHUM138160	14.42	19.75	17.14	19.59	17.085	18.365	0.048161	0.832513	0.999144	291.897	337.273	0.46394	no	unbiased
gene-Phum_PHUM138270	29.03	40.16	29.05	29.15	34.595	29.1	-0.304601	0.193928	0.969672	1196.81	846.81	0.585633	no	unbiased
gene-Phum_PHUM138380	3.77	3.53	3.84	3.95	3.65	3.895	0.0209692	0.952921	0.999144	13.3225	15.171	0.467562	no	unbiased
gene-Phum_PHUM138490	65.39	82.11	80.73	97.58	73.75	89.155	0.212736	0.326546	0.999144	5439.06	7948.61	0.406274	no	unbiased
gene-Phum_PHUM138600	581.82	809	714.37	951.4	695.41	832.885	0.20304	0.391624	0.999144	483595	693697	0.410769	no	unbiased
gene-Phum_PHUM138710	15.28	13.61	15.68	16.42	14.445	16.05	0.0762377	0.746705	0.999144	208.658	257.603	0.447514	no	unbiased
gene-Phum_PHUM138720	16.31	20.4	17.45	19.51	18.355	18.48	-0.0502185	0.843334	0.999144	336.906	341.51	0.496607	no	unbiased
gene-Phum_PHUM138730	1.32	1.54	1.7	2.24	1.43	1.97	0.400292	0.54593	0.999144	2.0449	3.8809	0.345084	no	unbiased
gene-Phum_PHUM138740	40.04	67.51	51.27	70.01	53.775	60.64	0.124773	0.661275	0.999144	2891.75	3677.21	0.440214	no	unbiased
gene-Phum_PHUM138750	6.09	9.93	9.73	8.17	8.01	8.95	0.111262	0.749967	0.999144	64.1601	80.1025	0.444745	no	unbiased
gene-Phum_PHUM138760	4.34	4.1	4.66	5.21	4.22	4.935	0.153233	0.552782	0.999144	17.8084	24.3542	0.422374	no	unbiased
gene-Phum_PHUM138770	2.88	3.58	9.11	10.77	3.23	9.94	1.56	0.00402749	0.188525	10.4329	98.8036	0.0955075	no	unbiased
gene-Phum_PHUM139070	1.67	1.48	1.74	1.5	1.575	1.62	-0.0360903	0.924918	0.999144	2.48062	2.6244	0.485918	no	unbiased
gene-Phum_PHUM139970	22.66	29.35	36.93	38.04	26.005	37.485	0.469231	0.045722	0.660951	676.26	1405.13	0.324909	no	unbiased
gene-Phum_PHUM140080	12.22	43.9	12.98	32.22	28.06	22.6	-0.336477	0.584354	0.999144	787.364	510.76	0.60654	no	unbiased
gene-Phum_PHUM140090	4.88	7.05	4.26	4.97	5.965	4.615	-0.422605	0.153243	0.936918	35.5812	21.2982	0.625555	no	unbiased
gene-Phum_PHUM140100	45.35	36.1	50.55	62.48	40.725	56.515	0.393803	0.253248	0.996627	1658.53	3193.95	0.34179	no	unbiased
gene-Phum_PHUM140110	166.21	221.87	185.28	187.94	194.04	186.61	-0.112689	0.598421	0.999144	37651.5	34823.3	0.519512	no	unbiased
gene-Phum_PHUM140120	3.53	6.19	3.97	4.11	4.86	4.04	-0.311438	0.43524	0.999144	23.6196	16.3216	0.591359	no	unbiased
gene-Phum_PHUM140130	8.78	8.91	11.27	10.99	8.845	11.13	0.262572	0.231287	0.988318	78.234	123.877	0.387085	no	unbiased
gene-Phum_PHUM140140	0.83	0.96	1.19	0.85	0.895	1.02	0.130996	0.789525	0.999144	0.801025	1.0404	0.435003	no	unbiased
gene-Phum_PHUM140150	326.05	433.27	325.17	313.71	379.66	319.44	-0.305121	0.148198	0.935824	144142	102042	0.585505	no	unbiased
gene-Phum_PHUM140160	2.52	4.67	2.93	2.31	3.595	2.62	-0.499972	0.177222	0.954751	12.924	6.8644	0.65311	no	unbiased
gene-Phum_PHUM140170	13.15	32.63	15.57	19.39	22.89	17.48	-0.42028	0.265163	0.998413	523.952	305.55	0.631646	no	unbiased
gene-Phum_PHUM140280	1.04	1.9	1.78	2.54	1.47	2.16	0.509042	0.279894	0.998413	2.1609	4.6656	0.316546	no	unbiased
gene-Phum_PHUM140580	11.73	16.99	17.57	13.56	14.36	15.565	0.0626019	0.859708	0.999144	206.21	242.269	0.459798	no	unbiased
gene-Phum_PHUM140590	20.79	21.91	23.23	26.89	21.35	25.06	0.163177	0.553017	0.999144	455.822	628.004	0.420568	no	unbiased
gene-Phum_PHUM140710	8.75	16.03	9.49	9.18	12.39	9.335	-0.450842	0.137122	0.921926	153.512	87.1422	0.637895	no	unbiased
gene-Phum_PHUM140820	1.9	3.56	2.81	2.73	2.73	2.77	-0.0226289	0.953649	0.999144	7.4529	7.6729	0.492728	no	unbiased
gene-Phum_PHUM140830	2122.9	3053.73	2689.2	2173.38	2588.32	2431.29	-0.140596	0.556317	0.999144	6.69937e+06	5.91117e+06	0.531252	no	unbiased
gene-Phum_PHUM140840	0.85	0.5	1.07	0.94	0.675	1.005	0.485943	0.537093	0.999144	0.455625	1.01002	0.310869	no	unbiased
gene-Phum_PHUM140850	1.46	6.31	3.07	3.54	3.885	3.305	-0.248499	0.696501	0.999144	15.0932	10.923	0.580146	no	unbiased
gene-Phum_PHUM140860	3.01	6.6	4.25	6.44	4.805	5.345	0.114482	0.81598	0.999144	23.088	28.569	0.446948	no	unbiased
gene-Phum_PHUM140870	6.57	9.86	6.35	7.73	8.215	7.04	-0.275336	0.336086	0.999144	67.4862	49.5616	0.57657	no	unbiased
gene-Phum_PHUM140880	0.81	0.46	0.65	0.51	0.635	0.58	-0.21998	0.705726	0.999144	0.403225	0.3364	0.545175	no	unbiased
gene-Phum_PHUM141790	2.3	1.44	2.79	2.9	1.87	2.845	0.51762	0.16421	0.94468	3.4969	8.09403	0.301693	no	unbiased
gene-Phum_PHUM142010	33.99	27.31	32.57	30.71	30.65	31.64	-0.0335041	0.899453	0.999144	939.423	1001.09	0.484111	no	unbiased
gene-Phum_PHUM142020	15.41	79.15	22.07	33.63	47.28	27.85	-0.77381	0.180849	0.954751	2235.4	775.622	0.742405	no	unbiased
gene-Phum_PHUM142030	10.73	9.57	9.77	9.19	10.15	9.48	-0.172963	0.498823	0.999144	103.022	89.8704	0.534092	no	unbiased
gene-Phum_PHUM142650	0.41	1.14	0.8	0.52	0.775	0.66	-0.272154	0.755342	0.999144	0.600625	0.4356	0.579628	no	unbiased
gene-Phum_PHUM144550	4.87	2.45	6.63	5.45	3.66	6.04	0.623989	0.109433	0.879043	13.3956	36.4816	0.268572	no	unbiased
gene-Phum_PHUM145560	14.82	26.18	11.26	14.41	20.5	12.835	-0.721086	0.0879761	0.835187	420.25	164.737	0.718392	no	unbiased
gene-Phum_PHUM145570	255.33	210.78	318.25	307.37	233.055	312.81	0.346063	0.146298	0.932624	54314.6	97850.1	0.356946	no	unbiased
gene-Phum_PHUM145600	25.96	28.7	27.54	30.75	27.33	29.145	0.0266739	0.904552	0.999144	746.929	849.431	0.467895	no	unbiased
gene-Phum_PHUM145610	18.08	16.99	17.86	20.41	17.535	19.135	0.0521295	0.82821	0.999144	307.476	366.148	0.456451	no	unbiased
gene-Phum_PHUM145620	71.97	75.19	89.23	107.29	73.58	98.26	0.34784	0.112793	0.884173	5414.02	9655.03	0.359281	no	unbiased
gene-Phum_PHUM145630	7.21	9.06	8.43	7.62	8.135	8.025	-0.0784196	0.760759	0.999144	66.1782	64.4006	0.506807	no	unbiased
gene-Phum_PHUM145640	9.08	10.17	12.02	8.59	9.625	10.305	0.0363292	0.896426	0.999144	92.6406	106.193	0.46592	no	unbiased
gene-Phum_PHUM145850	16.21	20.4	12.71	11.34	18.305	12.025	-0.665443	0.0149779	0.398439	335.073	144.601	0.698544	no	unbiased
gene-Phum_PHUM145870	21.07	26.4	15.81	13.13	23.735	14.47	-0.772585	0.00275145	0.143446	563.35	209.381	0.729038	no	unbiased
gene-Phum_PHUM145910	36.07	22.1	22.63	23.13	29.085	22.88	-0.434867	0.324204	0.999144	845.937	523.494	0.617729	no	unbiased
gene-Phum_PHUM146120	0.44	0.31	0.48	0.41	0.375	0.445	0.155669	0.823824	0.999144	0.140625	0.198025	0.415252	no	unbiased
gene-Phum_PHUM146140	0.79	1.95	0.77	0.37	1.37	0.57	-1.30407	0.104074	0.866244	1.8769	0.3249	0.852439	no	unbiased
gene-Phum_PHUM146150	7.33	13.21	4.49	4.91	10.27	4.7	-1.17201	0.00542365	0.22401	105.473	22.09	0.826831	no	unbiased
gene-Phum_PHUM146160	2.16	1.89	2.23	1.25	2.025	1.74	-0.296986	0.54233	0.999144	4.10062	3.0276	0.575266	no	unbiased
gene-Phum_PHUM146170	1.35	1.69	1.87	1.23	1.52	1.55	-0.0285461	0.951613	0.999144	2.3104	2.4025	0.490229	no	unbiased
gene-Phum_PHUM146180	2.52	4.93	2.23	2.58	3.725	2.405	-0.673237	0.0530609	0.696208	13.8756	5.78402	0.705792	no	unbiased
gene-Phum_PHUM146200	0.61	0.47	0.87	0.8	0.54	0.835	0.553868	0.530196	0.999144	0.2916	0.697225	0.294895	no	unbiased
gene-Phum_PHUM146210	8.58	8.25	7.22	5.25	8.415	6.235	-0.506114	0.132441	0.915917	70.8122	38.8752	0.645582	no	unbiased
gene-Phum_PHUM146220	11.24	15.22	8.56	6.62	13.23	7.59	-0.854938	0.00449749	0.198252	175.033	57.6081	0.752373	no	unbiased
gene-Phum_PHUM146240	1.42	2.54	2.75	1.82	1.98	2.285	0.160689	0.801821	0.999144	3.9204	5.22122	0.428852	no	unbiased
gene-Phum_PHUM146250	9.89	10.6	10.5	12.34	10.245	11.42	0.0894557	0.803658	0.999144	104.96	130.416	0.445924	no	unbiased
gene-Phum_PHUM146260	1.97	1.78	0.71	0.75	1.875	0.73	-1.43045	0.0459039	0.661547	3.51562	0.5329	0.868372	no	unbiased
gene-Phum_PHUM146270	0.76	0.87	1.97	1.46	0.815	1.715	1.00956	0.0275107	0.532344	0.664225	2.94123	0.184228	no	unbiased
gene-Phum_PHUM146380	18.66	29.74	20.13	20.8	24.2	20.465	-0.2906	0.27342	0.998413	585.64	418.816	0.583042	no	unbiased
gene-Phum_PHUM146390	8.33	14.76	5.48	7.12	11.545	6.3	-0.918398	0.0353796	0.596193	133.287	39.69	0.770548	no	unbiased
gene-Phum_PHUM146600	1.55	3.11	1.33	0.9	2.33	1.115	-1.10826	0.164784	0.944812	5.4289	1.24323	0.813669	no	unbiased
gene-Phum_PHUM146720	0.61	0.88	1.28	1.28	0.745	1.28	0.724389	0.0571646	0.719001	0.555025	1.6384	0.25304	no	unbiased
gene-Phum_PHUM146730	16.94	29.09	40.87	33.87	23.015	37.37	0.65594	0.0194724	0.453104	529.69	1396.52	0.274991	no	unbiased
gene-Phum_PHUM146750	3.24	4.01	3.99	4.45	3.625	4.22	0.157544	0.578457	0.999144	13.1406	17.8084	0.424589	no	unbiased
gene-Phum_PHUM147260	1210.64	386.99	569.71	498.53	798.815	534.12	-0.697533	0.394948	0.999144	638105	285284	0.691047	no	unbiased
gene-Phum_PHUM147270	4.75	6.02	5.23	5.43	5.385	5.33	-0.0732808	0.763061	0.999144	28.9982	28.4089	0.505133	no	unbiased
gene-Phum_PHUM147280	3.32	2.94	3.11	3.63	3.13	3.37	0.0300132	0.921	0.999144	9.7969	11.3569	0.463127	no	unbiased
gene-Phum_PHUM147390	1.79	1.56	2.45	2.3	1.675	2.375	0.43261	0.256734	0.997719	2.80563	5.64062	0.332174	no	unbiased
gene-Phum_PHUM147510	46.02	21.94	18.18	16.43	33.98	17.305	-1.06941	0.132245	0.915917	1154.64	299.463	0.794057	no	unbiased
gene-Phum_PHUM147620	114.63	101.91	157.05	223.54	108.27	190.295	0.734547	0.00411711	0.190999	11722.4	36212.2	0.24455	no	unbiased
gene-Phum_PHUM147630	4.25	3.49	5.03	4.83	3.87	4.93	0.270591	0.371399	0.999144	14.9769	24.3049	0.381268	no	unbiased
gene-Phum_PHUM147640	35.43	89.17	35.07	35.42	62.3	35.245	-0.851734	0.0264997	0.52328	3881.29	1242.21	0.757547	no	unbiased
gene-Phum_PHUM147650	19.16	37.84	22.18	22.43	28.5	22.305	-0.392671	0.194088	0.969672	812.25	497.513	0.62015	no	unbiased
gene-Phum_PHUM147760	4.88	5.76	5.76	5.07	5.32	5.415	-0.0355924	0.911086	0.999144	28.3024	29.3222	0.491151	no	unbiased
gene-Phum_PHUM147770	6.23	4.81	5.12	5.9	5.52	5.51	-0.0841601	0.804695	0.999144	30.4704	30.3601	0.500907	no	unbiased
gene-Phum_PHUM147980	5.42	3.85	5.76	4.82	4.635	5.29	0.107864	0.834759	0.999144	21.4832	27.9841	0.434291	no	unbiased
gene-Phum_PHUM148100	4.37	6.13	2.69	3.52	5.25	3.105	-0.810799	0.0190661	0.449448	27.5625	9.64103	0.740857	no	unbiased
gene-Phum_PHUM148110	33.68	43.67	42.73	40.83	38.675	41.78	0.053386	0.842565	0.999144	1495.76	1745.57	0.461464	no	unbiased
gene-Phum_PHUM148120	1.87	3.19	1.77	1.18	2.53	1.475	-0.830129	0.154632	0.936918	6.4009	2.17563	0.746328	no	unbiased
gene-Phum_PHUM148130	5.63	6.28	7.16	8.09	5.955	7.625	0.290641	0.232601	0.989163	35.462	58.1406	0.378857	no	unbiased
gene-Phum_PHUM148240	22	26.83	37.1	39.17	24.415	38.135	0.581447	0.17404	0.954751	596.092	1454.28	0.290724	no	unbiased
gene-Phum_PHUM148250	11.86	14.77	13.75	11.56	13.315	12.655	-0.132394	0.628479	0.999144	177.289	160.149	0.525398	no	unbiased
gene-Phum_PHUM148260	6.69	6.39	4.3	5.02	6.54	4.66	-0.560566	0.248375	0.996047	42.7716	21.7156	0.663257	no	unbiased
gene-Phum_PHUM148270	27.19	32.86	30.11	29.42	30.025	29.765	-0.0734277	0.745167	0.999144	901.501	885.955	0.504348	no	unbiased
gene-Phum_PHUM148280	24.88	21.28	23.66	26.91	23.08	25.285	0.055075	0.852597	0.999144	532.686	639.331	0.454504	no	unbiased
gene-Phum_PHUM148290	13.05	10.54	15.48	14.37	11.795	14.925	0.260482	0.31075	0.999144	139.122	222.756	0.384445	no	unbiased
gene-Phum_PHUM148300	4.85	4.73	6.15	4.91	4.79	5.53	0.13736	0.611692	0.999144	22.9441	30.5809	0.428661	no	unbiased
gene-Phum_PHUM148620	16.18	13.67	18.78	19.12	14.925	18.95	0.266878	0.273168	0.998413	222.756	359.103	0.382835	no	unbiased
gene-Phum_PHUM148630	1120.93	975.49	1009.92	978.08	1048.21	994	-0.152686	0.507412	0.999144	1.09874e+06	988036	0.526526	no	unbiased
gene-Phum_PHUM148640	319.42	480.53	319.52	430.96	399.975	375.24	-0.14575	0.55963	0.999144	159980	140805	0.531875	no	unbiased
gene-Phum_PHUM148750	2	3.21	2.41	2.67	2.605	2.54	-0.0872213	0.829931	0.999144	6.78603	6.4516	0.512632	no	unbiased
gene-Phum_PHUM148760	2.56	2.9	2.42	2.54	2.73	2.48	-0.205052	0.600031	0.999144	7.4529	6.1504	0.547874	no	unbiased
gene-Phum_PHUM148770	8.11	9.42	7.77	8.6	8.765	8.185	-0.162086	0.553817	0.999144	76.8252	66.9942	0.534178	no	unbiased
gene-Phum_PHUM148780	11.55	61.33	8.82	6.72	36.44	7.77	-2.23722	0.000529556	0.049311	1327.87	60.3729	0.956511	yes	BB_biased
gene-Phum_PHUM148790	5.26	6.72	4.98	6.36	5.99	5.67	-0.138581	0.638389	0.999144	35.8801	32.1489	0.527424	no	unbiased
gene-Phum_PHUM148800	4.42	4.66	4.06	3.88	4.54	3.97	-0.258862	0.448968	0.999144	20.6116	15.7609	0.566681	no	unbiased
gene-Phum_PHUM148810	9.52	15.36	10.7	12.34	12.44	11.52	-0.159706	0.579549	0.999144	154.754	132.71	0.538341	no	unbiased
gene-Phum_PHUM148830	253.4	287.13	306.21	319.25	270.265	312.73	0.146359	0.521005	0.999144	73043.2	97800.1	0.427545	no	unbiased
gene-Phum_PHUM148840	21.13	31.39	25.6	28.62	26.26	27.11	-0.00635859	0.978304	0.999144	689.588	734.952	0.484077	no	unbiased
gene-Phum_PHUM148850	41.43	56.64	47.07	54.48	49.035	50.775	-0.00616096	0.977813	0.999144	2404.43	2578.1	0.482572	no	unbiased
gene-Phum_PHUM148860	277.32	262.4	228.01	275.92	269.86	251.965	-0.173497	0.43644	0.999144	72824.4	63486.4	0.534253	no	unbiased
gene-Phum_PHUM149070	23.41	38.27	25.46	24.39	30.84	24.925	-0.355061	0.244136	0.994965	951.106	621.256	0.60489	no	unbiased
gene-Phum_PHUM149080	12.8	21.88	14.93	17.25	17.34	16.09	-0.15472	0.572417	0.999144	300.676	258.888	0.537339	no	unbiased
gene-Phum_PHUM149090	3.34	3.17	2.56	2.45	3.255	2.505	-0.448732	0.104998	0.869626	10.595	6.27503	0.628038	no	unbiased
gene-Phum_PHUM149200	139.76	146.74	84.51	70.73	143.25	77.62	-0.950096	3.48781e-05	0.00612235	20520.6	6024.86	0.773036	no	unbiased
[truncated: 7,832 more rows]

## Sheet: S5
Supplementary 1.0.1: Enriched GO terms for differentially expressed genes between ecotypes.
GOBPID	Pvalue	Name	Frequency
GO:0001188	0.0355321	RNA polymerase I preinitiation complex assembly	0.00918992
GO:0001835	0.0249987	blastocyst hatching	0.00295019
GO:0006337	0.0424949	nucleosome disassembly	0.00486851
GO:0006346	0.0494106	DNA methylation-dependent heterochromatin assembly	0.0132897
GO:0006356	0.00295419	regulation of transcription by RNA polymerase I	0.00836234
GO:0007403	0.0285218	glial cell fate determination	0.000335879
GO:0008343	0.0249987	adult feeding behavior	0.00424177
GO:0009303	0.00436761	rRNA transcription	0.00884712
GO:0009756	0.0285218	carbohydrate mediated signaling	0.00318565
GO:0009757	0.0285218	hexose mediated signaling	0.00162399
GO:0010042	0.0494106	response to manganese ion	0.00101802
GO:0010424	0.0249987	DNA methylation on cytosine within a CG sequence	0.000315103
GO:0016201	0.0249987	synaptic target inhibition	0.000297789
GO:0017187	0.00360767	peptidyl-glutamic acid carboxylation	0.00745166
GO:0018094	0.0143576	protein polyglycylation	0.0024204
GO:0032571	0.00360767	response to vitamin K	0.00326183
GO:0033617	0.0355321	mitochondrial cytochrome c oxidase assembly	0.0259839
GO:0035887	0.0249987	aortic smooth muscle cell differentiation	1.38507e-05
GO:0038111	0.0390194	interleukin-7-mediated signaling pathway	6.92534e-06
GO:0040003	0.0228851	chitin-based cuticle development	0.00225073
GO:0042595	0.0249987	behavioral response to starvation	0.000370505
GO:0043697	0.0459586	cell dedifferentiation	0.00224035
GO:0043974	0.0249987	histone H3-K27 acetylation	4.1552e-05
GO:0050911	0.0249987	detection of chemical stimulus involved in sensory perception of smell	0.328773
GO:0060318	0.0249987	definitive erythrocyte differentiation	0.000252775
GO:0060347	0.0249987	heart trabecula formation	0.00181098
GO:0060437	0.00720313	lung growth	0.000844891
GO:0060766	0.0424949	negative regulation of androgen receptor signaling pathway	0.00226112
GO:0061626	0.0214637	pharyngeal arch artery morphogenesis	0.00153396
GO:0070307	0.0355321	lens fiber cell development	0.00205336
GO:0071107	0.0285218	response to parathyroid hormone	0.00128119
GO:0071418	0.0107864	cellular response to amine stimulus	0.000162745
GO:0098760	0.0390194	response to interleukin-7	0.00170363
GO:0140747	0.0016082	regulation of ncRNA transcription	0.00422445
GO:1901838	0.00108289	positive regulation of transcription of nucleolar large rRNA by RNA polymerase I	0.00156513
GO:1902661	0.0285218	positive regulation of glucose mediated signaling pathway	0.000488236
GO:1902895	0.0424949	positive regulation of miRNA transcription	0.00680068
GO:1904016	0.0107864	response to Thyroglobulin triiodothyronine	0.00036358
